# Supplementary material for: Deciphering the Topology of Sitagliptin Using an Integrated Approach
Source: ACS Omega. 2025 Jan 10;10(2):2289–95. doi: 10.1021/acsomega.4c09930 (PMC11755177; doi:10.1021/acsomega.4c09930)
Supplement: Supplementary file 2 — ao4c09930_si_002.cif [file ao4c09930_si_002.cif]

# CIF-file generated for 7merged_090      P 21         R = 0.15

#==============================================================================
data_global
#==============================================================================

# 0. AUDIT DETAILS

_audit_creation_date                              'Thursday, 11 July 2024  '
_audit_creation_method                            'PLATON <TABLE ACC> option'
_audit_update_record
;
;

#===============================================================================

# 1. SUBMISSION DETAILS

# Name of author for correspondence
_publ_contact_author_name
;
;
# address of author for correspondence
_publ_contact_author_address
;
;

_publ_contact_author_email                        ?
_publ_contact_author_fax                          ?
_publ_contact_author_phone                        ?

_publ_requested_journal                           'Acta Crystallographica C'
# Publication choise FI, CI or EI for Inorganic
#                    FM, CM or EM for Metal-organic
#                    FO, CO or EO for Organic
_publ_requested_category                          ?
_publ_requested_coeditor_name                     ?

_publ_contact_letter                             # Include date of submission
;
Date of submission ?

Please consider this CIF submission for publication as a
Regular Structural Paper in Acta Crystallographica C.
;

#===============================================================================

# 2. PROCESSING SUMMARY (JOURNAL OFFICE ONLY)

_journal_date_recd_electronic                     ?

_journal_date_to_coeditor                         ?
_journal_date_from_coeditor                       ?
_journal_date_accepted                            ?

_journal_date_printers_first                      ?
_journal_date_printers_final                      ?
_journal_date_proofs_out                          ?
_journal_date_proofs_in                           ?

_journal_coeditor_name                            ?
_journal_coeditor_code                            ?
_journal_coeditor_notes
;
;

_journal_techeditor_code                          ?
_journal_techeditor_notes
;
;

_journal_coden_ASTM                               ?
_journal_name_full                                ?
_journal_year                                     ?
_journal_volume                                   ?
_journal_issue                                    ?
_journal_page_first                               ?
_journal_page_last                                ?


_journal_suppl_publ_number                        ?
_journal_suppl_publ_pages                         ?


#===============================================================================

# 3. TITLE AND AUTHOR LIST

_publ_section_title
;
;
_publ_section_title_footnote
;
;

# The loop structure below should contain the names and adresses of all
# authors, in the required order of publication. Repeat as necessary.


loop_
_publ_author_name
_publ_author_footnote
_publ_author_address
'?' # author name
;   # author related footnote
;
;   # Address of this author
;

#===============================================================================

# 4. TEXT

_publ_section_synopsis
;
 ?
;
_publ_section_abstract
;
 ?
;

# Insert blank lines between paragraphs

_publ_section_comment
;
;
_publ_section_exptl_prep
;
 ?
;
_publ_section_exptl_refinement
;
 ?
;

# Insert blank lines between references

_publ_section_references
;
Allen,F. H.;Johnson, O.; Shields, G. P.; Smith, B. R.; Towler, M. (2004).
ENCIFER. J. Appl. Cryst. 37, 335-338.

Bruker (2022). APEX suite of crystallographic software. APEX 4, 
Version 2022.1-1. Bruker AXS Inc., Madison, Wisconsin, USA.

Bruker (2016). SADABS, Version 2016/2. Bruker AXS Inc.,
Madison, Wisconsin, USA.

Bruker (2019). SAINT, Version 8.40B. Bruker AXS Inc.,
Madison, Wisconsin, USA.

ELDICO (2023). Eldix, Version 4.3.1. ELDICO Scientific AG, Villigen, Switzerland.

Flack, H. D. (1983). Acta Cryst. A39, 876-881.

Huebschle, C. B.; Sheldrick, G. M.; Dittrich, B. (2011). SHELXLE.
J. Appl. Cryst. 44, 1281-1284.

Macrae, C. F.; Bruno, I. J.; Chisholm, J. A.; Edgington, P. R.; McCabe, P.;
Pidcock, E.; Rodriguez-Monge, L.; Taylor, R.; van de Streek, J.; Wood, P. A.
(2008). MERCURY. J. Appl. Cryst. 41, 466-470.

Peng L.-M. (1999). Micron 30, 625-648.

Spek, A. L. (2009). Acta Cryst. D65, 148-155.

Sheldrick, G. M. (2008). Acta Cryst. A64, 112-122.

Sheldrick, G. M. (2015). Acta Cryst. C71, 3-8.
;
_publ_section_acknowledgements
;
;
_publ_section_figure_captions
; View of the title compound with the atom numbering scheme.
Displacement ellipsoids for non-H atoms are drawn at the 50% probability level.
;

#===============================================================================

data_I

#===============================================================================

# start Validation Reply Form
_vrf_PLAT084_I                                                  
;
PROBLEM: High wR2 Value (i.e. > 0.25) ...................       0.40 Report
RESPONSE: The wR2 value is acceptable for electron diffraction data.
;
_vrf_PLAT340_I                                                  
;
PROBLEM: Low Bond Precision on  C-C Bonds ...............       0.03 Ang.
RESPONSE: This is due to the generally lower quality of electron diffraction
 data as compared to X-ray diffraction data regarding resolution,
 completeness, redundancy, and accuracy of unit cell parameters.
;
# end Validation Reply Form

# 5. CHEMICAL DATA

_chemical_name_systematic
;
;
_chemical_name_common                             ?
_chemical_melting_point                           ?
_chemical_formula_moiety
'C16 H15 F6 N5 O'
_chemical_formula_structural                      ?
_chemical_formula_sum
'C16 H15 F6 N5 O'
_chemical_formula_iupac                           ?
_chemical_formula_weight                             407.33
_chemical_compound_source                        'see text'


#===============================================================================

# 6. CRYSTAL DATA

_symmetry_cell_setting                              monoclinic
_symmetry_space_group_name_Hall                   'P 2yb'
_symmetry_space_group_name_H-M                    'P 21'
_symmetry_Int_Tables_number                               4

loop_
_space_group_symop_id
_space_group_symop_operation_xyz
   1 x,y,z
   2 -x,1/2+y,-z

_cell_length_a                                        11.97(13)
_cell_length_b                                          5.99(7)
_cell_length_c                                        12.23(14)
_cell_angle_alpha                                            90
_cell_angle_beta                                      100.95(4)
_cell_angle_gamma                                            90
_cell_volume                                            861(17)
_cell_formula_units_Z                                 2
_cell_measurement_temperature                       298
_cell_measurement_reflns_used                     218
_cell_measurement_theta_min                       0.3006
_cell_measurement_theta_max                       0.8496
_cell_special_details
;
;

_exptl_crystal_description                       'nanocrystals'
_exptl_crystal_colour                            'colourless'

_exptl_crystal_size_max                           ?
_exptl_crystal_size_mid                           ?
_exptl_crystal_size_min                           ?
_exptl_crystal_size_rad                           ?
_exptl_crystal_density_meas                       ?
_exptl_crystal_density_diffrn                         1.570
_exptl_crystal_density_method                    'Not Measured'
_exptl_crystal_F_000                                      0
_exptl_absorpt_coefficient_mu                     ?
_exptl_crystal_density_meas_temp                  ?

_exptl_absorpt_correction_type    'multi-scan'
_exptl_absorpt_correction_T_min   0.2962
_exptl_absorpt_correction_T_max   0.6313
_exptl_absorpt_process_details    'SADABS 2016/2 (Bruker 2016)'
_exptl_absorpt_special_details    ?

#===============================================================================

# 7. EXPERIMENTAL DATA

_exptl_special_details
;
;
_diffrn_ambient_temperature       298
_diffrn_radiation_wavelength      0.02851
_diffrn_radiation_type                   electron
_diffrn_radiation_source                 'LaB~6~'
_diffrn_radiation_monochromator          ?
_diffrn_measurement_device               'electron diffractometer'
_diffrn_measurement_device_type          'ELDICO ED-1'
_diffrn_measurement_method               'continuous rotation 3D ED'
_diffrn_detector                         'Dectris QUADRO'
_diffrn_detector_area_resol_mean         13.33

# number of measured reflections (redundant set)
_diffrn_reflns_number                              5278
_diffrn_reflns_av_R_equivalents                    0.1513
_diffrn_reflns_av_unetI/netI                       0.1621
_diffrn_reflns_limit_h_min                          -12
_diffrn_reflns_limit_h_max                           12
_diffrn_reflns_limit_k_min                           -6
_diffrn_reflns_limit_k_max                            6
_diffrn_reflns_limit_l_min                          -13
_diffrn_reflns_limit_l_max                           13
_diffrn_reflns_theta_min                           0.09
_diffrn_reflns_theta_max                           0.91
_diffrn_reflns_theta_full                          0.91
_diffrn_measured_fraction_theta_max               0.876
_diffrn_measured_fraction_theta_full              0.876
_diffrn_reflns_reduction_process
;
;

# number of unique reflections
_reflns_number_total                                 2123
# number of observed reflections (> n sig(I))
_reflns_number_gt                                    1461
_reflns_threshold_expression                      I>2\s(I)

_computing_data_collection       'Eldix (ELDICO 2023)'
_computing_cell_refinement       'SAINT (Bruker 2019)'
_computing_data_reduction        'SAINT (Bruker 2019)'
_computing_structure_solution    'SHELXD (Sheldrick 2008)'
_computing_structure_refinement  'SHELXL (Sheldrick 2015), ShelXle (Huebschle 2011)'
_computing_molecular_graphics    'Mercury (Macrae 2008)'
_computing_publication_material  'EnCIFer (Allen 2004), PLATON (Spek 2009)'

#===============================================================================

# 8. REFINEMENT DATA

_refine_special_details
;
 Refinement on F^2^ for ALL reflections except those
 flagged by the user for potential systematic errors.
 Weighted R-factors wR and all goodnesses of fit S
 are based on F^2^, conventional R-factors R are based
 on F, with F set to zero for negative F^2^. The
 observed criterion of F^2^ > 2sigma(F^2^) is used only
 for calculating -R-factor-obs etc. and is not
 relevant to the choice of reflections for refinement.
 R-factors based on F^2^ are statistically about twice
 as large as those based on F, and R-factors based on
 ALL data will be even larger.
 Electron scattering factors (Peng 1999).
;
_refine_ls_structure_factor_coef                  Fsqd
_refine_ls_matrix_type                            full
_refine_ls_weighting_scheme                       'calc'
_refine_ls_weighting_details
'W=1/[\S^2^(FO^2^)+(0.2821P)^2^+0.0600P] WHERE P=(FO^2^+2FC^2^)/3'
_atom_sites_solution_primary                     'XD'
_atom_sites_solution_secondary                   'difmap'
_atom_sites_solution_hydrogens                   'mixed'


_refine_ls_hydrogen_treatment                    'mixed'

_refine_ls_extinction_method                      'shelxl-2019/1 (sheldrick 2015)'
_refine_ls_extinction_coef                               3841(28)
_refine_ls_extinction_expression
'FC^*^=KFC[1+0.001XFC^2^\L^3^/SIN(2\Q)]^-1/4^'
_refine_ls_abs_structure_details
 'Flack (1983)'
_refine_ls_abs_structure_Flack                    ?

# Permitted for _chemical_absolute_configuration:
# Absolute configuration details
# rm   = Det. by chiral ref. mol. with known abs.conf
# ad   = Det. by anomalous dispersion
# rmad = Det. by 'rm' and 'ad'
# syn  = Det. with reference to synthesis
# unk  = Unknown/Arbitrary
_chemical_absolute_configuration                 unk

_refine_ls_number_reflns                               2123
_refine_ls_number_parameters                            297
_refine_ls_number_restraints                            570
_refine_ls_number_constraints                     ?
_refine_ls_R_factor_all                              0.1668
_refine_ls_R_factor_gt                               0.1455
_refine_ls_wR_factor_ref                             0.4033
_refine_ls_wR_factor_gt                              0.3829
_refine_ls_goodness_of_fit_ref                        1.066
_refine_ls_restrained_S_all                           0.966
_refine_ls_shift/su_max                               0.078
_refine_ls_shift/su_mean                              0.000
_refine_diff_density_max                              0.166
_refine_diff_density_min                             -0.180
_refine_diff_density_rms                              0.045

#===============================================================================

# 9. ATOMIC COORDINATES AND DISPLACEMENT PARAMETERS

loop_
_atom_site_label
_atom_site_type_symbol
_atom_site_thermal_displace_type
_atom_site_fract_x
_atom_site_fract_y
_atom_site_fract_z
_atom_site_occupancy
_atom_site_U_iso_or_equiv
_atom_site_calc_flag
_atom_site_refinement_flags
_atom_site_disorder_assembly
_atom_site_disorder_group
F1 F Uani 0.318(2) 0.684(4) 0.4580(16) 1.000 0.093(7) d U . .
F2 F Uani 0.098(2) 0.544(3) 0.1112(13) 1.000 0.081(7) d U . .
F3 F Uani -0.0173(18) 0.924(3) 0.1193(13) 1.000 0.071(5) d U . .
F4 F Uani 0.403(3) 1.151(6) 1.326(3) 1.000 0.066(7) d U . .
F5 F Uani 0.535(3) 1.015(6) 1.260(3) 1.000 0.074(7) d U . .
F6 F Uani 0.556(3) 1.328(6) 1.340(3) 1.000 0.074(7) d U . .
O1 O Uani 0.1355(17) 0.862(3) 0.7864(12) 1.000 0.061(5) d U . .
N1 N Uani 0.0365(17) 1.022(3) 0.5544(12) 1.000 0.057(5) d DU . .
N2 N Uani 0.2291(16) 1.130(3) 0.8874(12) 1.000 0.043(3) d U . .
N3 N Uani 0.3716(15) 1.220(3) 1.0838(11) 1.000 0.043(3) d U . .
N4 N Uani 0.4412(15) 1.529(2) 1.0297(12) 1.000 0.045(4) d U . .
N5 N Uani 0.4992(17) 1.488(3) 1.1333(13) 1.000 0.054(4) d U . .
C1 C Uani 0.1847(16) 1.026(3) 0.7911(12) 1.000 0.041(4) d U . .
C2 C Uani 0.2104(18) 1.131(3) 0.6864(11) 1.000 0.042(4) d U . .
C3 C Uani 0.1609(16) 0.998(3) 0.5853(11) 1.000 0.045(4) d DU . .
C4 C Uani 0.213(2) 1.086(3) 0.4831(12) 1.000 0.052(4) d U . .
C5 C Uani 0.1783(17) 0.941(3) 0.3821(12) 1.000 0.048(4) d U . .
C6 C Uani 0.229(2) 0.735(3) 0.3720(13) 1.000 0.053(4) d U . .
C7 C Uani 0.2051(18) 0.601(3) 0.2823(13) 1.000 0.051(4) d U . .
C8 C Uani 0.1250(19) 0.658(3) 0.1974(13) 1.000 0.051(4) d U . .
C9 C Uani 0.0650(17) 0.867(3) 0.2053(11) 1.000 0.046(4) d U . .
C10 C Uani 0.0916(18) 0.999(3) 0.2957(12) 1.000 0.050(4) d U . .
C11 C Uani 0.2898(15) 1.341(2) 0.8938(13) 1.000 0.042(4) d U . .
C12 C Uani 0.3682(15) 1.371(3) 1.0010(12) 1.000 0.041(4) d U . .
C13 C Uani 0.3038(15) 1.015(3) 1.0749(12) 1.000 0.040(4) d U . .
C14 C Uani 0.2007(15) 1.048(3) 0.9855(11) 1.000 0.039(4) d U . .
C15 C Uani 0.4573(18) 1.297(3) 1.1677(14) 1.000 0.055(4) d U . .
C16 C Uani 0.487(3) 1.199(5) 1.279(2) 1.000 0.062(5) d U . .
H1A H Uiso 0.013(6) 1.176(9) 0.524(8) 1.000 0.0850 d DU . .
H1B H Uiso 0.001(6) 0.992(17) 0.623(5) 1.000 0.0850 d DU . .
H2A H Uiso 0.17555 1.29958 0.67790 1.000 0.0500 c RU . .
H2B H Uiso 0.30226 1.14283 0.69286 1.000 0.0500 c RU . .
H3 H Uiso 0.18270 0.82062 0.60024 1.000 0.0530 c RU . .
H4A H Uiso 0.18435 1.25610 0.46314 1.000 0.0620 c RU . .
H4B H Uiso 0.30562 1.08785 0.50626 1.000 0.0620 c RU . .
H7 H Uiso 0.25127 0.44664 0.27983 1.000 0.0610 c RU . .
H10 H Uiso 0.04465 1.15133 0.30037 1.000 0.0600 c RU . .
H11A H Uiso 0.22836 1.47743 0.88184 1.000 0.0510 c RU . .
H11B H Uiso 0.33796 1.34894 0.82668 1.000 0.0510 c RU . .
H13A H Uiso 0.27830 0.97866 1.15402 1.000 0.0470 c RU . .
H13B H Uiso 0.35382 0.87426 1.05391 1.000 0.0470 c RU . .
H14A H Uiso 0.15633 0.88884 0.96821 1.000 0.0470 c RU . .
H14B H Uiso 0.14306 1.16443 1.01486 1.000 0.0470 c RU . .

loop_
_atom_site_aniso_label
_atom_site_aniso_U_11
_atom_site_aniso_U_22
_atom_site_aniso_U_33
_atom_site_aniso_U_23
_atom_site_aniso_U_13
_atom_site_aniso_U_12
F1 0.096(14) 0.098(12) 0.075(10) -0.017(9) -0.012(9) 0.031(11)
F2 0.094(15) 0.089(10) 0.061(8) -0.026(8) 0.020(8) -0.008(10)
F3 0.063(11) 0.096(10) 0.054(7) -0.014(7) 0.010(7) -0.003(9)
F4 0.054(12) 0.084(13) 0.064(11) 0.006(10) 0.019(9) -0.013(10)
F4A 0.061(13) 0.100(13) 0.068(10) 0.001(10) 0.018(9) -0.003(11)
F5 0.055(14) 0.100(11) 0.071(11) 0.011(10) 0.024(10) 0.002(10)
F5A 0.053(14) 0.084(11) 0.067(11) 0.014(9) 0.008(10) -0.004(10)
F6 0.059(13) 0.101(13) 0.065(11) 0.001(10) 0.019(9) -0.009(11)
F6A 0.050(11) 0.093(13) 0.071(12) 0.009(11) 0.012(9) 0.005(10)
O1 0.072(12) 0.062(8) 0.051(8) -0.002(7) 0.015(7) -0.029(9)
N1 0.059(10) 0.073(10) 0.041(7) 0.003(8) 0.014(7) -0.018(9)
N2 0.039(7) 0.049(6) 0.042(5) -0.002(5) 0.012(5) -0.011(5)
N3 0.033(7) 0.053(6) 0.048(5) -0.001(5) 0.018(5) -0.003(5)
N4 0.036(8) 0.048(6) 0.054(6) -0.002(5) 0.015(5) -0.013(6)
N5 0.043(8) 0.065(7) 0.056(6) -0.008(6) 0.013(5) -0.013(6)
C1 0.042(8) 0.046(6) 0.038(6) -0.001(5) 0.018(5) -0.021(6)
C2 0.045(9) 0.047(7) 0.036(6) -0.003(5) 0.015(5) -0.014(7)
C3 0.052(9) 0.048(7) 0.037(6) -0.004(5) 0.016(6) -0.010(7)
C4 0.059(9) 0.059(7) 0.038(6) -0.005(6) 0.013(6) -0.011(7)
C5 0.056(8) 0.054(6) 0.034(6) -0.007(5) 0.011(5) 0.002(6)
C6 0.057(9) 0.059(7) 0.042(6) -0.010(6) 0.011(6) 0.006(7)
C7 0.048(9) 0.064(7) 0.047(6) -0.007(6) 0.023(6) -0.004(7)
C8 0.045(9) 0.070(7) 0.040(6) -0.012(6) 0.014(6) -0.011(7)
C9 0.045(8) 0.070(7) 0.030(6) -0.009(6) 0.024(5) -0.009(7)
C10 0.052(9) 0.061(7) 0.038(6) -0.008(6) 0.012(6) -0.003(7)
C11 0.037(8) 0.041(6) 0.050(6) 0.001(6) 0.011(6) -0.007(6)
C12 0.032(7) 0.046(6) 0.047(6) -0.001(5) 0.014(5) -0.006(6)
C13 0.035(8) 0.047(6) 0.041(6) -0.001(6) 0.019(5) -0.003(6)
C14 0.031(8) 0.054(7) 0.039(6) -0.006(5) 0.022(5) 0.000(6)
C15 0.044(8) 0.068(7) 0.056(6) -0.004(5) 0.016(5) -0.005(6)
C16 0.047(10) 0.081(9) 0.060(8) 0.004(7) 0.012(7) 0.000(8)
C16A 0.048(10) 0.080(9) 0.061(8) 0.004(7) 0.010(7) -0.001(8)

#===============================================================================

# 10. MOLECULAR GEOMETRY

_geom_special_details
;
 Bond distances, angles etc. have been calculated using the
 rounded fractional coordinates. All su's are estimated
 from the variances of the (full) variance-covariance matrix.
 The cell esds are taken into account in the estimation of
 distances, angles and torsion angles
;

loop_
_geom_bond_atom_site_label_1
_geom_bond_atom_site_label_2
_geom_bond_distance
_geom_bond_site_symmetry_1
_geom_bond_site_symmetry_2
_geom_bond_publ_flag
 F1      C6          1.38(3)                     .       .                   yes
 F2      C8          1.25(3)                     .       .                   yes
 F3      C9          1.34(3)                     .       .                   yes
 F4      C16         1.28(5)                     .       .                   yes
 F4A     C16A        1.28(5)                     .       .                   yes
 F5      C16         1.28(5)                     .       .                   yes
 F5A     C16A        1.29(5)                     .       .                   yes
 F6      C16         1.27(5)                     .       .                   yes
 F6A     C16A        1.27(5)                     .       .                   yes
 O1      C1          1.14(3)                     .       .                   yes
 N1      C3          1.47(3)                     .       .                   yes
 N2      C1          1.35(3)                     .       .                   yes
 N2      C11         1.45(3)                     .       .                   yes
 N2      C14         1.40(3)                     .       .                   yes
 N3      C12         1.35(3)                     .       .                   yes
 N3      C13         1.47(3)                     .       .                   yes
 N3      C15         1.39(3)                     .       .                   yes
 N4      N5          1.35(3)                     .       .                   yes
 N4      C12         1.29(3)                     .       .                   yes
 N5      C15         1.35(3)                     .       .                   yes
 C1      C2          1.51(3)                     .       .                   no
 N1      H1B         1.03(7)                     .       .                   no
 N1      H1A         1.01(6)                     .       .                   no
 C2      C3          1.50(3)                     .       .                   no
 C3      C4          1.59(3)                     .       .                   no
 C4      C5          1.50(3)                     .       .                   no
 C5      C6          1.39(3)                     .       .                   no
 C5      C10         1.38(3)                     .       .                   no
 C6      C7          1.35(3)                     .       .                   no
 C7      C8          1.32(3)                     .       .                   no
 C8      C9          1.46(3)                     .       .                   no
 C9      C10         1.35(3)                     .       .                   no
 C11     C12         1.47(3)                     .       .                   no
 C13     C14         1.50(3)                     .       .                   no
 C15     C16A        1.52(4)                     .       .                   no
 C15     C16         1.46(3)                     .       .                   no
 C2      H2A          1.0900                     .       .                   no
 C2      H2B          1.0900                     .       .                   no
 C3      H3           1.1000                     .       .                   no
 C4      H4A          1.0900                     .       .                   no
 C4      H4B          1.0900                     .       .                   no
 C7      H7           1.0800                     .       .                   no
 C10     H10          1.0800                     .       .                   no
 C11     H11A         1.0900                     .       .                   no
 C11     H11B         1.0900                     .       .                   no
 C13     H13A         1.0900                     .       .                   no
 C13     H13B         1.0900                     .       .                   no
 C14     H14A         1.0900                     .       .                   no
 C14     H14B         1.0900                     .       .                   no

loop_
_geom_angle_atom_site_label_1
_geom_angle_atom_site_label_2
_geom_angle_atom_site_label_3
_geom_angle
_geom_angle_site_symmetry_1
_geom_angle_site_symmetry_2
_geom_angle_site_symmetry_3
_geom_angle_publ_flag
 C1      N2      C11       124.0(15)             .       .       .           yes
 C1      N2      C14       117.9(18)             .       .       .           yes
 C11     N2      C14       117.4(15)             .       .       .           yes
 C12     N3      C13       124.6(15)             .       .       .           yes
 C12     N3      C15       104.2(17)             .       .       .           yes
 C13     N3      C15       131.0(15)             .       .       .           yes
 N5      N4      C12       108.9(15)             .       .       .           yes
 N4      N5      C15       107.0(17)             .       .       .           yes
 O1      C1      N2        123.7(17)             .       .       .           yes
 O1      C1      C2        120.2(16)             .       .       .           yes
 N2      C1      C2        116.0(18)             .       .       .           yes
 H1A     N1      H1B          109(8)             .       .       .           no
 C3      N1      H1A          112(5)             .       .       .           no
 C3      N1      H1B          109(4)             .       .       .           no
 C1      C2      C3        111.5(17)             .       .       .           no
 N1      C3      C2        112.5(15)             .       .       .           yes
 N1      C3      C4        107.1(14)             .       .       .           yes
 C2      C3      C4        108.7(17)             .       .       .           no
 C3      C4      C5        111.5(17)             .       .       .           no
 C6      C5      C10       115.7(16)             .       .       .           no
 C4      C5      C6        121.9(16)             .       .       .           no
 C4      C5      C10       122.4(18)             .       .       .           no
 F1      C6      C5        114.5(17)             .       .       .           yes
 F1      C6      C7           120(2)             .       .       .           yes
 C5      C6      C7        125.0(18)             .       .       .           no
 C6      C7      C8        119.9(19)             .       .       .           no
 C7      C8      C9        117.7(16)             .       .       .           no
 F2      C8      C9        118.4(18)             .       .       .           yes
 F2      C8      C7           124(2)             .       .       .           yes
 C8      C9      C10       121.1(16)             .       .       .           no
 F3      C9      C10       121.2(19)             .       .       .           yes
 F3      C9      C8        117.7(15)             .       .       .           yes
 C5      C10     C9        120.5(18)             .       .       .           no
 N2      C11     C12       112.5(13)             .       .       .           yes
 N3      C12     N4        111.4(16)             .       .       .           yes
 N3      C12     C11       120.6(17)             .       .       .           yes
 N4      C12     C11       128.0(15)             .       .       .           yes
 N3      C13     C14       108.2(15)             .       .       .           yes
 N2      C14     C13       111.8(17)             .       .       .           yes
 N3      C15     N5        108.6(16)             .       .       .           yes
 N3      C15     C16          125(2)             .       .       .           yes
 N3      C15     C16A         122(2)             .       .       .           yes
 C16     C15     C16A        7.2(17)             .       .       .           no
 N5      C15     C16          126(2)             .       .       .           yes
 N5      C15     C16A         130(2)             .       .       .           yes
 F4      C16     F6           111(3)             .       .       .           yes
 F5      C16     C15          102(3)             .       .       .           yes
 F4      C16     C15          116(3)             .       .       .           yes
 F5      C16     F6           112(4)             .       .       .           yes
 F4      C16     F5           108(3)             .       .       .           yes
 F6      C16     C15          109(3)             .       .       .           yes
 F4A     C16A    C15          105(3)             .       .       .           yes
 F5A     C16A    C15          117(3)             .       .       .           yes
 F6A     C16A    C15          106(3)             .       .       .           yes
 F5A     C16A    F6A          110(3)             .       .       .           yes
 F4A     C16A    F5A          108(3)             .       .       .           yes
 F4A     C16A    F6A          111(3)             .       .       .           yes
 C1      C2      H2A          109.00             .       .       .           no
 C1      C2      H2B          109.00             .       .       .           no
 C3      C2      H2A          109.00             .       .       .           no
 C3      C2      H2B          109.00             .       .       .           no
 H2A     C2      H2B          108.00             .       .       .           no
 N1      C3      H3           109.00             .       .       .           no
 C2      C3      H3           109.00             .       .       .           no
 C4      C3      H3           110.00             .       .       .           no
 C3      C4      H4A          109.00             .       .       .           no
 C3      C4      H4B          109.00             .       .       .           no
 C5      C4      H4A          109.00             .       .       .           no
 C5      C4      H4B          109.00             .       .       .           no
 H4A     C4      H4B          108.00             .       .       .           no
 C6      C7      H7           120.00             .       .       .           no
 C8      C7      H7           120.00             .       .       .           no
 C5      C10     H10          120.00             .       .       .           no
 C9      C10     H10          120.00             .       .       .           no
 N2      C11     H11A         109.00             .       .       .           no
 N2      C11     H11B         109.00             .       .       .           no
 C12     C11     H11A         109.00             .       .       .           no
 C12     C11     H11B         109.00             .       .       .           no
 H11A    C11     H11B         108.00             .       .       .           no
 N3      C13     H13A         110.00             .       .       .           no
 N3      C13     H13B         110.00             .       .       .           no
 C14     C13     H13A         110.00             .       .       .           no
 C14     C13     H13B         110.00             .       .       .           no
 H13A    C13     H13B         108.00             .       .       .           no
 N2      C14     H14A         109.00             .       .       .           no
 N2      C14     H14B         109.00             .       .       .           no
 C13     C14     H14A         109.00             .       .       .           no
 C13     C14     H14B         109.00             .       .       .           no
 H14A    C14     H14B         108.00             .       .       .           no

loop_
_geom_torsion_atom_site_label_1
_geom_torsion_atom_site_label_2
_geom_torsion_atom_site_label_3
_geom_torsion_atom_site_label_4
_geom_torsion
_geom_torsion_site_symmetry_1
_geom_torsion_site_symmetry_2
_geom_torsion_site_symmetry_3
_geom_torsion_site_symmetry_4
_geom_torsion_publ_flag
 C11     N2      C1      O1          -179(2)     .       .       .       .   no
 C11     N2      C1      C2             5(3)     .       .       .       .   no
 C14     N2      C1      O1            -9(3)     .       .       .       .   no
 C14     N2      C1      C2        175.5(17)     .       .       .       .   no
 C1      N2      C11     C12      -155.9(18)     .       .       .       .   no
 C14     N2      C11     C12           34(2)     .       .       .       .   no
 C1      N2      C14     C13       130.7(18)     .       .       .       .   no
 C11     N2      C14     C13          -59(2)     .       .       .       .   no
 C13     N3      C12     N4       -176.5(17)     .       .       .       .   no
 C13     N3      C12     C11            2(3)     .       .       .       .   no
 C15     N3      C12     N4            -2(2)     .       .       .       .   no
 C15     N3      C12     C11       177.3(16)     .       .       .       .   no
 C12     N3      C13     C14          -24(2)     .       .       .       .   no
 C15     N3      C13     C14       162.5(19)     .       .       .       .   no
 C12     N3      C15     N5             1(2)     .       .       .       .   no
 C12     N3      C15     C16          175(2)     .       .       .       .   no
 C12     N3      C15     C16A        -178(2)     .       .       .       .   no
 C13     N3      C15     N5        175.6(18)     .       .       .       .   no
 C13     N3      C15     C16          -11(4)     .       .       .       .   no
 C13     N3      C15     C16A          -3(3)     .       .       .       .   no
 C12     N4      N5      C15           -1(2)     .       .       .       .   no
 N5      N4      C12     N3             1(2)     .       .       .       .   no
 N5      N4      C12     C11      -177.3(18)     .       .       .       .   no
 N4      N5      C15     N3             0(2)     .       .       .       .   no
 N4      N5      C15     C16         -174(2)     .       .       .       .   no
 N4      N5      C15     C16A         178(2)     .       .       .       .   no
 O1      C1      C2      C3             2(3)     .       .       .       .   no
 N2      C1      C2      C3        177.9(17)     .       .       .       .   no
 C1      C2      C3      N1         73.7(19)     .       .       .       .   no
 C1      C2      C3      C4       -167.8(16)     .       .       .       .   no
 N1      C3      C4      C5           -65(2)     .       .       .       .   no
 C2      C3      C4      C5        172.8(16)     .       .       .       .   no
 C3      C4      C5      C6           -77(2)     .       .       .       .   no
 C3      C4      C5      C10          100(2)     .       .       .       .   no
 C4      C5      C6      F1            -4(3)     .       .       .       .   no
 C4      C5      C6      C7          -177(2)     .       .       .       .   no
 C10     C5      C6      F1        178.1(19)     .       .       .       .   no
 C10     C5      C6      C7             5(3)     .       .       .       .   no
 C4      C5      C10     C9        178.3(19)     .       .       .       .   no
 C6      C5      C10     C9            -4(3)     .       .       .       .   no
 F1      C6      C7      C8          -176(2)     .       .       .       .   no
 C5      C6      C7      C8            -3(3)     .       .       .       .   no
 C6      C7      C8      F2           180(2)     .       .       .       .   no
 C6      C7      C8      C9             0(3)     .       .       .       .   no
 F2      C8      C9      F3             1(3)     .       .       .       .   no
 F2      C8      C9      C10         -179(2)     .       .       .       .   no
 C7      C8      C9      F3       -179.4(19)     .       .       .       .   no
 C7      C8      C9      C10            1(3)     .       .       .       .   no
 F3      C9      C10     C5       -178.3(19)     .       .       .       .   no
 C8      C9      C10     C5             1(3)     .       .       .       .   no
 N2      C11     C12     N3            -5(2)     .       .       .       .   no
 N2      C11     C12     N4        173.5(18)     .       .       .       .   no
 N3      C13     C14     N2         49.8(19)     .       .       .       .   no
 N3      C15     C16     F4           -45(4)     .       .       .       .   no
 N3      C15     C16     F5            72(4)     .       .       .       .   no
 N3      C15     C16     F6          -170(3)     .       .       .       .   no
 N5      C15     C16     F4           128(3)     .       .       .       .   no
 N5      C15     C16     F5          -116(3)     .       .       .       .   no
 N5      C15     C16     F6             3(4)     .       .       .       .   no
 C16A    C15     C16     F4         -112(16)     .       .       .       .   no
 C16A    C15     C16     F5            5(14)     .       .       .       .   no
 C16A    C15     C16     F6          123(17)     .       .       .       .   no
 N3      C15     C16A    F4A          -97(3)     .       .       .       .   no
 N3      C15     C16A    F5A           23(4)     .       .       .       .   no
 N3      C15     C16A    F6A          146(3)     .       .       .       .   no
 N5      C15     C16A    F4A           85(4)     .       .       .       .   no
 N5      C15     C16A    F5A         -155(3)     .       .       .       .   no
 N5      C15     C16A    F6A          -33(4)     .       .       .       .   no
 C16     C15     C16A    F4A          21(14)     .       .       .       .   no
 C16     C15     C16A    F5A         140(17)     .       .       .       .   no
 C16     C15     C16A    F6A         -97(16)     .       .       .       .   no

loop_
_geom_hbond_atom_site_label_D
_geom_hbond_atom_site_label_H
_geom_hbond_atom_site_label_A
_geom_hbond_distance_DH
_geom_hbond_distance_HA
_geom_hbond_distance_DA
_geom_hbond_angle_DHA
_geom_hbond_site_symmetry_A
_geom_hbond_publ_flag
#
#D   H   A   D - H  H...A   D...A    D - H...A  symm(A)
#
N1      H1A     N1         1.01(6)    2.31(7)    3.33(5)     177(7)   2_556 yes
N1      H1B     O1         1.03(7)    2.44(8)    3.02(4)     114(5)     .   yes
C7      H7      F4          1.0800     2.5200    3.56(6)     161.00   1_544 yes
C7      H7      F4A         1.0800     2.5000    3.43(6)     144.00   1_544 yes
C10     H10     O1          1.0800     2.5500    3.48(5)     144.00   2_556 yes
C11     H11A    F3          1.0900     2.5400    3.27(5)     123.00   2_556 yes
C11     H11B    F5          1.0900     2.2400    3.24(6)     151.00   2_657 yes
C13     H13B    N4          1.0900     2.3600    3.44(5)     169.00   1_545 yes
C14     H14A    O1          1.0900     2.2000    2.66(4)     103.00     .   yes
C14     H14B    F3          1.0900     2.5400    3.24(5)     121.00   2_556 yes


_shelx_res_file
;
REM Best SHELXD solution   FINAL CC 75.00
REM Fragments: 24 1 1
REM
TITL 7merged_090 in P2(1)
    7merged_090.res
    created by SHELXL-2019/1 at 15:01:50 on 11-Jul-2024
CELL 0.02851  11.96920   5.98710  12.22950  90.0000 100.9459  90.0000
ZERR 2.00000 0.13300 0.06640 0.13580 0.0000 0.0365 0.0000
LATT -1
SYMM -X, 0.5+Y, -Z
SFAC C 0.1361 0.3731 0.5482 3.2814 1.2266 13.0456 0.5971 41.0202 0 =
   0 0 0 0.77 12.01
SFAC H 0.0367 0.5608 0.1269 3.7913 0.236 13.5557 0.129 37.7229 0 0 =
   0 0 0.32 1.008
SFAC N 0.1372 0.3287 0.5344 2.6733 1.0862 10.3165 0.4547 32.7631 0 =
   0 0 0 0.7 14.01
SFAC O 0.1433 0.3055 0.5103 2.2683 0.937 8.2625 0.3923 25.6645 0 0 =
   0 0 0.66 16
SFAC F 0.1516 0.2888 0.5193 2.0619 0.822 7.2628 0.3081 22.0262 0 0 =
   0 0 0.64 19
REM source:
REM for neutral atoms:
REM Electron atomic scattering factors and scattering potentials of crystals
REM L.-M. Peng, Micron 30 (1999) 625.
REM for ions:
REM International Tables for Crystallography Vol C Table 4.3.1.2
REM (gnuplot fit of Cromer-Mann parameters inspired by Tim Gruene))
UNIT 32 30 10 2 12
LIST 4 ! automatically inserted. Change 6 to 4 for CHECKCIF!!
L.S. 10
ACTA
SIMU 0.01
RIGU 0.01
BOND $H
HTAB
CONF
PLAN -20
FMAP -2
TEMP 25
WGHT    0.282100    0.060000
EXTI 3840.600098
FVAR       1.89012   0.50075
F1    5    0.317969    0.683793    0.457972    11.00000    0.09555    0.09835 =
         0.07500   -0.01726   -0.01183    0.03086
F2    5    0.098271    0.543514    0.111199    11.00000    0.09365    0.08901 =
         0.06118   -0.02587    0.01955   -0.00793
F3    5   -0.017311    0.924301    0.119288    11.00000    0.06268    0.09623 =
         0.05386   -0.01351    0.00957   -0.00253
O1    4    0.135521    0.862089    0.786362    11.00000    0.07183    0.06248 =
         0.05102   -0.00205    0.01506   -0.02941
DFIX 1.01 N1 H1a
DFIX 1.01 N1 H1b
DANG 1.7 H1a H1b
DANG 2.1 C3 H1a C3 H1b
N1    3    0.036477    1.021937    0.554360    11.00000    0.05852    0.07278 =
         0.04123    0.00270    0.01449   -0.01785
H1A   2    0.013241    1.176210    0.523899    11.00000   -1.50000
H1B   2    0.000638    0.991932    0.622658    11.00000   -1.50000
N2    3    0.229134    1.129801    0.887374    11.00000    0.03851    0.04861 =
         0.04228   -0.00236    0.01152   -0.01058
N3    3    0.371603    1.220100    1.083848    11.00000    0.03293    0.05256 =
         0.04789   -0.00111    0.01814   -0.00296
N4    3    0.441192    1.528985    1.029740    11.00000    0.03642    0.04780 =
         0.05407   -0.00178    0.01512   -0.01346
N5    3    0.499194    1.488315    1.133339    11.00000    0.04258    0.06462 =
         0.05586   -0.00803    0.01282   -0.01336
C1    1    0.184691    1.025897    0.791113    11.00000    0.04173    0.04640 =
         0.03813   -0.00064    0.01833   -0.02109
C2    1    0.210369    1.130888    0.686376    11.00000    0.04466    0.04697 =
         0.03640   -0.00343    0.01483   -0.01435
AFIX  23  1.0900
H2A   2    0.175553    1.299582    0.677896    11.00000   -1.20000
H2B   2    0.302264    1.142832    0.692859    11.00000   -1.20000
AFIX   0
C3    1    0.160936    0.997930    0.585337    11.00000    0.05167    0.04777 =
         0.03718   -0.00352    0.01582   -0.01022
AFIX  13  1.1000
H3    2    0.182702    0.820619    0.600238    11.00000   -1.20000
AFIX   0
C4    1    0.213082    1.085578    0.483062    11.00000    0.05939    0.05883 =
         0.03773   -0.00476    0.01297   -0.01083
AFIX  23  1.0900
H4A   2    0.184346    1.256095    0.463139    11.00000   -1.20000
H4B   2    0.305618    1.087847    0.506261    11.00000   -1.20000
AFIX   0
C5    1    0.178284    0.940729    0.382135    11.00000    0.05572    0.05357 =
         0.03377   -0.00664    0.01139    0.00158
C6    1    0.229333    0.734531    0.371966    11.00000    0.05750    0.05883 =
         0.04214   -0.01048    0.01120    0.00572
C7    1    0.205097    0.600972    0.282312    11.00000    0.04763    0.06364 =
         0.04680   -0.00728    0.02319   -0.00439
AFIX  43  1.0800
H7    2    0.251266    0.446641    0.279833    11.00000   -1.20000
AFIX   0
C8    1    0.125004    0.658204    0.197384    11.00000    0.04549    0.07034 =
         0.04048   -0.01160    0.01405   -0.01074
C9    1    0.065008    0.866681    0.205296    11.00000    0.04539    0.06970 =
         0.02953   -0.00919    0.02363   -0.00939
C10   1    0.091623    0.998729    0.295656    11.00000    0.05163    0.06144 =
         0.03826   -0.00816    0.01176   -0.00254
AFIX  43  1.0800
H10   2    0.044652    1.151330    0.300367    11.00000   -1.20000
AFIX   0
C11   1    0.289811    1.341071    0.893807    11.00000    0.03741    0.04099 =
         0.05035    0.00089    0.01101   -0.00654
AFIX  23  1.0900
H11A  2    0.228359    1.477432    0.881839    11.00000   -1.20000
H11B  2    0.337961    1.348937    0.826676    11.00000   -1.20000
AFIX   0
C12   1    0.368171    1.371355    1.001012    11.00000    0.03183    0.04639 =
         0.04702   -0.00097    0.01443   -0.00601
C13   1    0.303797    1.014552    1.074885    11.00000    0.03531    0.04710 =
         0.04100   -0.00143    0.01945   -0.00254
AFIX  23  1.0900
H13A  2    0.278300    0.978660    1.154020    11.00000   -1.20000
H13B  2    0.353818    0.874257    1.053914    11.00000   -1.20000
AFIX   0
C14   1    0.200711    1.047643    0.985496    11.00000    0.03085    0.05375 =
         0.03893   -0.00646    0.02154   -0.00009
AFIX  23  1.0900
H14A  2    0.156335    0.888844    0.968212    11.00000   -1.20000
H14B  2    0.143061    1.164433    1.014856    11.00000   -1.20000
AFIX   0
C15   1    0.457250    1.297164    1.167695    11.00000    0.04381    0.06771 =
         0.05626   -0.00356    0.01615   -0.00487
PART 1 21.000
SADI C16 F4 C16 F5 C16 F6
SADI F4 F5 F5 F6 F6 F4
C16   1    0.486696    1.198537    1.279166    21.00000    0.04732    0.08104 =
         0.05993    0.00397    0.01160   -0.00024
F4    5    0.403436    1.151246    1.326458    21.00000    0.05429    0.08386 =
         0.06354    0.00585    0.01918   -0.01295
F5    5    0.535100    1.015490    1.259940    21.00000    0.05546    0.10008 =
         0.07079    0.01132    0.02439    0.00228
F6    5    0.555655    1.327844    1.339590    21.00000    0.05932    0.10117 =
         0.06465    0.00100    0.01914   -0.00897
PART 2 -21.000
SAME 0.01 C16 > F6
C16A  1    0.492765    1.170417    1.276350   -21.00000    0.04845    0.08008 =
         0.06080    0.00448    0.00999   -0.00091
F4A   5    0.439114    1.261909    1.345179   -21.00000    0.06076    0.10017 =
         0.06828    0.00141    0.01838   -0.00263
F5A   5    0.471436    0.959397    1.273723   -21.00000    0.05260    0.08386 =
         0.06742    0.01364    0.00771   -0.00423
F6A   5    0.598623    1.200991    1.305453   -21.00000    0.05024    0.09335 =
         0.07086    0.00852    0.01196    0.00466
PART 0
HKLF 4


REM  7merged_090 in P2(1)
REM wR2 = 0.4033, GooF = S = 1.066, Restrained GooF = 0.966 for all data
REM R1 = 0.1455 for 1461 Fo > 4sig(Fo) and 0.1668 for all 2123 data
REM 297 parameters refined using 570 restraints

END

WGHT      0.2000      0.0000

REM Instructions for potential hydrogen bonds
EQIV $1 -x, y+1/2, -z+1
HTAB N1 N1_$1
HTAB N1 O1
EQIV $2 -x+1, y-1/2, -z+2
HTAB C2 F6_$2
EQIV $3 x, y-1, z-1
HTAB C7 F4_$3
HTAB C7 F4A_$3
HTAB C10 O1_$1
HTAB C11 F3_$1
EQIV $4 -x+1, y+1/2, -z+2
HTAB C11 F5_$4
HTAB C13 F4
EQIV $5 x, y-1, z
HTAB C13 N4_$5
HTAB C14 F3_$1

REM Highest difference peak  0.166,  deepest hole -0.180,  1-sigma level  0.045
Q1    1  -0.0629  1.1443  0.1584  11.00000  0.05   -0.18
Q2    1   0.0599  1.2199  0.3406  11.00000  0.05   -0.18
Q3    1   0.2965  1.4706  1.0270  11.00000  0.05    0.17
Q4    1   0.3810  0.9621  1.1955  11.00000  0.05   -0.16
Q5    1   0.2034  0.9671  0.9155  11.00000  0.05   -0.16
Q6    1   0.4659  1.5227  1.3360  11.00000  0.05    0.16
Q7    1  -0.0231  0.5478  0.1676  11.00000  0.05    0.14
Q8    1   0.4007  0.6767  0.5865  11.00000  0.05   -0.14
Q9    1   0.1593  1.0429  0.4387  11.00000  0.05   -0.14
Q10   1   0.1925  1.1293  1.1044  11.00000  0.05    0.13
Q11   1   0.0325  0.9048  0.7255  11.00000  0.05   -0.13
Q12   1  -0.0128  0.7045  0.2144  11.00000  0.05    0.13
Q13   1   0.4404  1.3568  0.7720  11.00000  0.05    0.13
Q14   1   0.1658  1.3904  0.5813  11.00000  0.05   -0.13
Q15   1   0.2727  1.0095  0.7899  11.00000  0.05    0.13
Q16   1   0.0496  1.0240  0.0189  11.00000  0.05    0.12
Q17   1   0.2596  1.0249  1.2053  11.00000  0.05    0.12
Q18   1   0.3604  1.1357  1.3736  11.00000  0.05    0.12
Q19   1   0.6325  1.2323  1.2469  11.00000  0.05    0.12
Q20   1   0.1675  1.0373  0.8543  11.00000  0.05   -0.12
;
_shelx_res_checksum                                   89779
_shelx_hkl_file
;
   0  -1   0    1.55    1.58
   0  -1   0    0.40    0.86
   0  -1   0    2.06    5.51
   0   1   0   -0.44    0.72
   0   1   0    1.67    2.08
   0   1   0    2.40    5.59
   1  -1   0  531.07   71.94
   1  -1   0  609.85   72.05
   1   1   0  533.59   71.97
  -1   1   0  580.18   71.96
   2  -1   0  868.10   98.99
  -2   1   0  683.34   98.85
   3  -1   0   88.97   13.09
  -3   1   0  105.62   13.37
   4  -1   0   70.47    9.89
  -4   1   0   65.25    9.82
   0  -2   0  642.23   82.29
   0   2   0  631.75   87.44
   0   2   0  659.76   83.05
   0   2   0  640.34   82.29
   1  -2   0  350.36   42.34
   1  -2   0  326.35   42.29
  -1  -2   0  326.24   48.82
   1  -2   0  329.30   45.98
   1  -2   0  291.73   41.87
   1  -2   0  361.12   41.92
  -1   2   0  286.44   42.18
  -1   2   0  333.49   41.85
   2  -2   0  261.15   34.14
   2  -2   0  248.51   34.16
   2   2   0  254.76   34.10
  -2   2   0  287.65   34.27
   3  -2   0  317.99   37.22
  -3   2   0  255.28   36.98
   4  -2   0  182.83   23.87
  -4   2   0  172.53   23.64
   5  -2   0  123.17   17.03
  -5   2   0  118.12   16.73
   6  -2   0   30.69    5.83
  -6   2   0   24.25    5.70
   7  -2   0   31.79    7.43
  -7   2   0   33.06    7.12
   8  -2   0   38.85    8.52
  -8   2   0   59.32    8.93
   9  -2   0   25.27    6.31
  10  -2   0   20.30    6.19
   0  -3   0    1.58    3.44
   0  -3   0    1.43    1.61
   0  -3   0    1.54   11.82
   0   3   0    7.74   14.50
   0   3   0   -0.13    1.59
   0   3   0   -0.43    3.43
   1  -3   0  174.44   21.41
   1  -3   0  172.80   22.23
   1  -3   0  215.16   29.93
   1  -3   0  142.84   22.09
   1  -3   0  152.92   21.32
  -1  -3   0  143.38   29.86
   1   3   0  148.35   30.77
  -1   3   0  180.42   21.43
  -1   3   0  138.76   21.26
  -1   3   0  167.36   22.19
  -2  -3   0    2.57    1.75
   2  -3   0    8.44    7.74
   2  -3   0   13.86    3.33
   2  -3   0    4.40    2.34
   2  -3   0   11.34    3.13
  -2   3   0    3.97    7.55
  -2   3   0    4.55    2.59
   2   3   0    4.37    1.71
  -2   3   0    2.31    2.45
   3  -3   0  162.65   21.23
   3  -3   0  136.01   21.08
  -3   3   0  127.49   20.99
  -3   3   0  187.82   21.32
   3   3   0  183.90   21.29
   4  -3   0   49.45    7.44
  -4   3   0   35.83    7.03
  -4   3   0   46.07    7.37
   5  -3   0   24.29    5.67
  -5   3   0   40.03    5.96
   6  -3   0   92.69   13.56
  -6   3   0   91.48   13.82
   7  -3   0   23.62    5.59
  -7   3   0   24.76    6.07
   8  -3   0    9.76    3.83
  -8   3   0    9.39    4.84
   9  -3   0    3.38    4.55
  -9   3   0    1.83    3.31
  10  -3   0    5.43    3.90
  11  -3   0    1.14    3.86
   0  -4   0   37.79   17.67
   0  -4   0   18.92    3.43
   0  -4   0   13.03    5.13
   0   4   0   10.61    2.89
   0   4   0   15.18   18.06
   0   4   0   11.72    4.39
   1  -4   0   15.90    4.56
  -1  -4   0   10.29    4.51
   1  -4   0   12.01    3.22
   1  -4   0   14.87    3.34
   1  -4   0   47.08   15.79
   1   4   0   14.57    5.90
  -1   4   0   21.51    5.04
  -1   4   0   13.57    3.19
  -1   4   0   48.99   16.95
  -1   4   0   17.23    3.68
   2  -4   0   50.35    7.49
   2  -4   0   57.11    8.19
   2  -4   0   47.56    6.99
   2  -4   0   40.30    7.76
  -2  -4   0   29.88   15.78
  -2   4   0   40.59   15.66
  -2   4   0   37.80    7.81
  -2   4   0   50.47    7.98
  -2   4   0   46.67    7.28
   2   4   0   15.81   15.61
  -2   4   0   43.76    7.24
   3  -4   0   16.00    4.10
   3  -4   0   10.92    3.90
   3  -4   0   13.27    4.21
  -3  -4   0   13.30    3.23
   3  -4   0   28.22   11.38
  -3   4   0   24.40    4.85
  -3   4   0   21.39    3.84
  -3   4   0   27.37   12.03
  -3   4   0   15.51    4.13
   3   4   0   13.48    3.35
   4  -4   0   16.34    4.28
  -4  -4   0   27.91    4.56
   4  -4   0   11.28    3.56
   4   4   0   15.92    4.09
  -4   4   0   16.61    4.28
  -4   4   0    6.91    3.28
  -5  -4   0   17.17    4.51
   5  -4   0   10.39    4.02
   5  -4   0    8.98    3.56
  -5   4   0    9.19    3.29
  -5   4   0   11.09    3.87
   6  -4   0   16.05    4.57
  -6   4   0   17.83    5.01
   7  -4   0    4.82    3.35
  -7   4   0    5.97    3.40
   8  -4   0   24.04    6.26
  -8   4   0   25.94    6.45
   9  -4   0    1.17    3.95
  10  -4   0   -0.33    2.94
   0  -5   0    0.40    1.62
   0  -5   0    2.03   10.61
   0  -5   0    2.04    4.00
   0   5   0   -0.01    3.07
   0   5   0    0.07    1.32
   0   5   0    4.84   13.84
  -1  -5   0    2.25    4.20
   1  -5   0    2.47    2.09
  -1  -5   0   10.71   13.34
   1  -5   0    6.80   14.73
   1  -5   0    9.17    2.78
   1  -5   0    4.49    3.76
  -1   5   0    3.85    2.08
   1   5   0    1.68    3.49
  -1   5   0    0.67    2.57
  -1   5   0    1.46    2.03
   1   5   0    3.86   14.14
   1   5   0    3.54    2.16
  -1   5   0    9.71   13.97
   2  -5   0    4.04    3.47
   2  -5   0    7.28    3.28
   2  -5   0    9.38   11.57
  -2  -5   0   13.13   18.86
   2  -5   0   10.28    3.26
   2  -5   0    9.36    3.15
  -2   5   0   11.51   13.52
  -2   5   0   22.23    5.55
   2   5   0   16.89   16.93
  -2   5   0    6.91    3.06
  -2   5   0   12.44    3.40
  -2   5   0    2.45    3.58
   3  -5   0    4.82    2.87
   3  -5   0    8.62   10.12
   3  -5   0    0.61    2.30
   3  -5   0    4.57    3.22
  -3  -5   0    0.24    1.61
  -3   5   0    1.17    2.76
  -3   5   0    4.23    3.90
  -3   5   0    3.85    3.28
   3   5   0    2.10   13.52
   3   5   0    1.38    1.60
  -3   5   0    7.41   14.90
   4  -5   0    6.91    3.50
   4  -5   0    3.64    2.73
   4  -5   0    5.53    3.10
  -4  -5   0    7.14    2.66
   4  -5   0    3.49    8.66
  -4   5   0    8.36    3.82
   4   5   0    7.11    2.79
  -4   5   0    3.67    2.53
  -4   5   0    5.41    2.92
  -4   5   0    9.51   13.54
   5  -5   0    9.01    3.44
   5  -5   0    9.22    3.61
  -5  -5   0   21.42    4.42
   5   5   0   11.64    3.86
  -5   5   0   10.16    3.59
  -5   5   0    8.37    3.65
   6  -5   0    3.91    3.51
   6  -5   0    6.56    2.98
  -6  -5   0    5.04    3.34
  -6   5   0    5.16    3.50
  -6   5   0    4.41    3.20
   6   5   0    8.23    3.69
   7  -5   0   -0.55    2.09
  -7   5   0    3.14    4.00
   8  -5   0    3.85    3.39
   0  -6   0   22.31    4.28
   0  -6   0   14.05    5.51
   0   6   0   11.95    5.62
   0   6   0   17.51    4.01
   1  -6   0    2.15    3.56
  -1  -6   0    3.10    3.45
   1  -6   0   -0.45    1.64
   1  -6   0   -0.90    1.91
   1   6   0    1.61    2.07
  -1   6   0   -0.19    1.32
  -1   6   0    2.77    1.98
   1   6   0   -1.56    3.05
  -1   6   0   -0.26    3.57
   2  -6   0    1.98    2.30
   2  -6   0    3.18    2.23
   2  -6   0    0.13    2.40
  -2  -6   0   -0.55    3.24
   2  -6   0    1.57    2.61
  -2   6   0    1.95    2.80
  -2   6   0    8.54    2.63
  -2   6   0    0.99    2.19
   3  -6   0    2.82    2.85
   3  -6   0    6.91    3.48
   3  -6   0    4.08    3.54
   3  -6   0    7.55    4.17
  -3   6   0    2.78    2.72
  -3   6   0    3.97    4.07
  -3   6   0    2.97    2.82
  -4  -6   0    5.27    2.31
   4  -6   0    4.87    3.28
   4  -6   0    2.52    3.04
  -4   6   0    5.57    3.72
   4   6   0    7.57    2.59
  -4   6   0    3.56    2.50
   5  -6   0    2.99    3.50
  -5  -6   0    4.44    2.50
  -5   6   0   10.01    4.42
  -5   6   0    5.37    3.61
   5   6   0    3.84    2.51
  -1   0   1   95.66   13.27
   1   0  -1  104.56   13.30
   2   0   1   21.24    3.01
  -2   0  -1   14.85    2.75
  -3   0  -1   92.38   12.40
   4   0   1  114.73   15.46
  -2  -1   1  468.88   58.76
   2   1  -1  442.51   58.69
   1  -1  -1  942.33  124.99
   1   1  -1 1000.00  126.84
   0  -1   1  194.36   24.88
   0  -1   1  181.14   24.86
   0  -1  -1  188.47   24.52
   0   1  -1  192.82   26.84
   0   1  -1  196.09   25.03
   0   1   1  186.15   24.53
   1  -1   1  351.97   45.98
  -1   1  -1  343.27   46.04
  -1   1  -1  363.21   46.00
  -1   1  -1  370.02   46.16
   2  -1   1  176.57   23.96
  -2   1  -1  192.55   24.04
   3  -1   1  128.81   19.29
  -3   1  -1  168.17   19.52
   4  -1   1   44.26    6.42
  -4   1  -1   37.86    6.31
   5  -1   1  124.51   15.40
  -5   1  -1   98.26   15.20
   6  -1   1   44.48    7.97
   7  -1   1   19.02    5.14
   8  -1   1   17.99    5.23
  -8   1  -1   25.89    6.24
   9  -1   1   33.98    7.87
   5  -2  -1   21.69    4.87
  -4  -2   1  221.24   30.52
   4   2  -1  236.55   30.62
   3  -2  -1   51.47    8.21
  -3   2   1   58.88    8.27
  -2  -2   1    2.40    1.78
   2  -2  -1   13.64    7.87
   2  -2  -1    2.63    1.64
   2  -2  -1    2.54    1.50
  -2   2   1    2.94    1.61
   2   2  -1   -1.34    8.14
  -2   2   1    3.34    5.14
  -2   2   1    1.53    1.36
   1  -2  -1  208.36   28.57
   1  -2  -1  244.83   28.34
   1   2  -1  253.08   35.64
  -1   2   1  216.79   28.27
  -1   2   1  190.44   28.51
   0  -2  -1  262.68   30.89
   0  -2   1  230.18   35.23
   0  -2  -1  240.73   35.86
   0  -2  -1  239.59   30.09
   0   2   1  203.71   30.05
   0   2  -1  261.99   35.90
   0   2   1  220.98   37.24
   1  -2   1   73.08   10.37
   1  -2   1   82.84   10.94
   1  -2   1   65.47   10.57
  -1   2  -1   56.52   10.31
  -1   2  -1   75.55   10.57
  -1   2  -1   82.44   14.79
  -1   2  -1   83.55   10.11
   2  -2   1   11.35    3.10
   2  -2   1   11.44    3.01
   2  -2   1   15.54    2.88
  -2   2  -1   12.21    2.76
  -2   2  -1   11.82    3.04
  -2   2  -1   10.69    2.98
   3  -2   1  246.59   34.75
  -3   2  -1  289.49   34.92
   4  -2   1   23.44    4.50
   5  -2   1   65.80    9.33
  -5   2  -1   51.14    9.06
   6  -2   1   23.87    5.54
  -6   2  -1   21.33    5.26
   7  -2   1   13.60    4.06
  -7   2  -1   13.60    4.20
   8  -2   1   15.52    4.71
  -8   2  -1   19.45    4.98
  -9   2  -1   39.48    7.91
  10  -2   1    6.73    3.87
 -10   2  -1    9.38    4.20
  11  -2   1    3.58    3.67
  12  -2   1   -2.31    2.91
  10  -3  -1    1.22    3.74
   9  -3  -1   42.85    8.80
  -9   3   1   47.27    8.93
   8  -3  -1    1.21    3.22
  -8   3   1    3.06    3.47
   7  -3  -1    3.33    3.18
  -7   3   1    1.91    2.96
   6  -3  -1    8.76    3.64
  -6   3   1   10.76    3.87
   5  -3  -1    5.84    3.12
  -5  -3   1   21.57    5.19
   5   3  -1   17.13    4.70
  -5   3   1   10.39    3.48
  -3  -3   1   69.26   10.61
   3  -3  -1   90.15   16.54
   3  -3  -1   61.65   10.51
   3  -3  -1   67.86   10.47
  -3   3   1   71.08   10.53
  -3   3   1   90.44   10.82
   3   3  -1   88.52   10.92
   2  -3  -1   45.20   12.68
  -2  -3   1   38.92   15.53
   2  -3  -1   31.58    5.18
   2  -3  -1   16.88    4.07
   2  -3  -1   11.97    3.74
  -2   3   1   16.67    4.35
  -2   3   1   47.39   13.95
  -2   3   1   16.87    4.26
  -2   3   1   20.27    4.09
  -1  -3   1   71.75   19.81
  -1  -3   1   36.30    7.88
   1  -3  -1   20.02    5.40
   1  -3  -1   67.56   16.12
   1  -3  -1   36.46    5.31
   1   3  -1   48.90   16.83
   1   3  -1   44.91    8.53
  -1   3   1   25.98    5.53
  -1   3   1   56.74   15.89
  -1   3   1   32.58    5.22
   0  -3  -1  241.98   31.96
   0  -3   1  245.49   39.81
   0  -3  -1  286.46   33.31
   0   3   1  253.12   31.97
   0   3   1  236.93   33.06
   0   3   1  194.21   39.25
   1  -3   1   10.43    3.01
   1  -3   1   15.24    9.86
   1  -3   1    5.43    2.84
   1  -3   1    5.89    3.39
  -1  -3  -1    7.31    1.73
   1  -3   1    6.26    2.12
   1   3   1    7.72    1.76
  -1   3  -1   27.09   10.94
   1   3   1    5.03   10.74
  -1   3  -1   13.66    3.75
  -1   3  -1    2.73    2.67
  -1   3  -1    3.60    1.93
   2  -3   1  138.51   26.39
  -2   3  -1  178.18   27.80
  -2   3  -1  144.54   22.10
  -2   3  -1  190.23   22.46
   3  -3   1  109.98   14.78
   3  -3   1  119.76   15.28
  -3   3  -1   97.72   14.67
  -3   3  -1  104.11   15.03
   4  -3   1   14.27    3.80
  -4   3  -1    5.59    3.20
  -4   3  -1    8.91    3.62
   5  -3   1   62.89    9.75
  -5   3  -1   66.26    9.79
   6  -3   1   13.73    4.05
  -6   3  -1   16.04    4.20
   7  -3   1   27.47    6.13
  -7   3  -1   17.28    4.81
   8  -3   1   13.37    5.25
  -8   3  -1   16.49    4.63
   9  -3   1   14.93    4.60
  -9   3  -1    6.94    4.02
  10  -3   1    6.69    3.93
  11  -3   1    3.88    3.73
  10  -4  -1   11.95    5.81
   9  -4  -1    4.60    4.80
   8  -4  -1   42.88    7.84
  -8   4   1   32.69    7.43
   7  -4  -1   10.20    4.63
  -7   4   1    5.86    3.49
   6  -4  -1    9.50    3.67
  -6  -4   1   11.94    4.24
   6   4  -1   14.32    4.82
  -6   4   1    8.90    3.61
   5  -4  -1   17.31    5.13
   5   4  -1   23.34    5.34
   4  -4  -1   18.32    9.18
  -4  -4   1   10.25    3.25
   4  -4  -1    5.72    2.53
   4   4  -1   14.29    3.55
  -4   4   1   10.39    3.00
  -4   4   1    6.35    2.99
  -3  -4   1    1.92   10.74
   3  -4  -1   13.88    9.51
   3  -4  -1   12.99    3.51
   3  -4  -1   15.40    4.32
   3  -4  -1    8.69    2.99
  -3  -4   1    6.56    2.54
  -3   4   1   22.32   11.80
  -3   4   1   13.31    3.89
  -3   4   1    7.56    2.65
   3   4  -1    3.26    2.14
   3   4  -1    5.02   13.19
  -3   4   1    5.02    2.65
   2  -4  -1   15.15    4.05
  -2  -4   1   17.28   13.62
   2  -4  -1   11.32    3.68
   2  -4  -1   12.94    3.36
  -2   4   1    7.96    3.70
  -2   4   1   13.93    3.43
   2   4  -1   18.03   15.32
  -2   4   1   16.20    4.57
  -1  -4   1   54.67   18.51
   1  -4  -1   46.95    6.89
   1  -4  -1   47.30    8.13
   1  -4  -1   51.39    6.46
  -1  -4   1   31.20    8.31
   1   4  -1   46.03    9.83
   1   4  -1   70.73   21.36
  -1   4   1   45.64    7.75
  -1   4   1   34.00    6.78
   0  -4  -1   27.18    4.34
   0  -4  -1   13.04    5.14
   0  -4  -1   50.47   20.03
   0  -4   1   42.22   16.56
   0  -4   1   20.66    6.05
   0   4  -1   23.76    6.37
   0   4   1   26.84    4.38
   0   4   1   29.57   15.52
   0   4   1   33.49    7.17
   0   4  -1   53.43   18.30
  -1  -4  -1   95.58   12.68
  -1  -4  -1   33.11   18.36
  -1  -4  -1   79.48    9.92
   1  -4   1   76.06   11.48
   1   4   1  121.69   29.36
  -1   4  -1   78.18   11.54
   1   4   1   62.44    9.77
   1   4   1   59.54   11.51
   2  -4   1    9.06   12.02
   2  -4   1    6.94    3.00
   2  -4   1   17.99    4.40
   2  -4   1    5.12    3.62
   2  -4   1   23.41    4.42
  -2   4  -1   12.15    2.93
  -2   4  -1    3.10    3.02
  -2   4  -1   13.62    3.81
  -2   4  -1   12.94   11.05
   3  -4   1    2.66    2.28
   3  -4   1    8.42    3.55
   3  -4   1   -1.34    6.55
   3  -4   1   10.25    3.61
   3  -4   1    5.17    2.48
  -3   4  -1    5.77    2.93
  -3   4  -1    8.97    3.56
  -3   4  -1    8.86    3.35
   4  -4   1    5.58    2.79
   4  -4   1    1.54    2.29
  -4   4  -1    1.75    2.69
  -4   4  -1    9.23    3.47
   5  -4   1   35.41    6.22
   5  -4   1   18.10    5.14
  -5   4  -1   28.45    5.35
  -5   4  -1   25.28    5.46
   6  -4   1    9.88    4.08
  -6   4  -1    9.70    3.59
   7  -4   1   11.74    4.08
  -7   4  -1   14.14    4.76
   8  -4   1    3.27    3.11
  -8   4  -1    5.08    3.85
   9  -4   1    2.89    3.22
  10  -4   1    6.60    4.95
  -8  -5   1    5.84    3.74
   8  -5  -1    4.46    4.19
  -7  -5   1    3.12    2.98
   7  -5  -1    4.06    3.14
   7   5  -1   10.44    4.10
  -7   5   1    5.40    3.98
   6  -5  -1   16.01    5.05
  -6  -5   1   26.64    5.69
   6  -5  -1   30.42    5.41
   6   5  -1   17.16    5.26
  -6   5   1   22.23    5.04
  -6   5   1   24.56    5.94
   5  -5  -1    2.51    7.50
   5  -5  -1    3.37    3.30
   5  -5  -1    2.77    2.21
  -5  -5   1    3.70    2.71
   5   5  -1    1.70    2.37
  -5   5   1    1.38    2.04
  -5   5   1    1.32    2.29
   4  -5  -1    0.23    7.54
   4  -5  -1    6.82    3.00
  -4  -5   1    5.01    2.60
   4  -5  -1   12.71    3.29
  -4   5   1    9.03    3.26
  -4   5   1   10.27    3.68
  -4   5   1    7.23    3.67
   4   5  -1    5.52    2.76
  -4   5   1   12.79   14.45
   3  -5  -1   28.51    5.31
  -3  -5   1   17.32   20.21
   3  -5  -1   38.04    6.04
   3  -5  -1   35.57   17.00
   3  -5  -1   14.31    4.72
   3   5  -1   17.68   17.83
  -3   5   1   41.65   16.46
  -3   5   1   10.87    4.64
  -3   5   1   23.90    6.03
  -3   5   1   23.45    5.11
   2  -5  -1   11.19    3.66
  -2  -5   1   44.47   20.01
   2  -5  -1   17.07    4.99
   2  -5  -1   27.59   13.90
   2   5  -1   58.07   26.80
  -2   5   1   17.90    4.85
  -2   5   1   11.93    3.82
  -2   5   1   24.70   19.15
   1  -5  -1    5.60    3.65
   1  -5  -1    8.00    2.08
  -1  -5   1    1.20    4.24
   1  -5  -1    7.19   11.30
  -1  -5   1   13.00   13.96
   1  -5  -1    5.02    2.23
  -1   5   1    2.45    1.82
   1   5  -1    4.16    4.14
   1   5  -1    4.58   18.86
  -1   5   1   14.82   14.65
  -1   5   1    4.35    3.19
  -1   5   1    3.56    1.66
   0  -5  -1    1.85   15.35
   0  -5   1    2.45   10.83
   0  -5  -1   -0.74    1.26
   0  -5   1    1.26    2.12
   0   5  -1    0.68    1.97
   0   5   1    4.47   13.56
   0   5  -1   16.30   19.77
   0   5   1   -0.68    1.47
   1  -5   1    1.74    2.18
   1  -5   1    4.08    3.77
  -1  -5  -1   -2.29    3.12
   1  -5   1    3.81    2.91
  -1  -5  -1    1.72    1.62
   1  -5   1   23.74   14.79
  -1  -5  -1   -2.41   15.02
  -1   5  -1    3.94    2.67
  -1   5  -1    1.65    1.75
   1   5   1    2.22   14.24
   1   5   1    1.00    1.66
  -1   5  -1   21.01   20.63
   1   5   1    1.71    3.43
  -1   5  -1    5.29    3.56
   2  -5   1   23.33    5.21
   2  -5   1    5.76    3.60
   2  -5   1   11.56    3.21
   2  -5   1   47.77   17.05
   2  -5   1   24.20    4.91
   2   5   1    3.37   13.96
  -2   5  -1    8.46    3.95
  -2   5  -1   21.86    4.46
  -2   5  -1   14.62    4.79
  -2   5  -1   12.67    3.38
  -2   5  -1   20.11   14.62
   3  -5   1    5.22    3.97
  -3  -5  -1    3.15    1.72
   3  -5   1    5.81    3.56
   3  -5   1    1.64    2.53
   3  -5   1    2.43    2.81
   3  -5   1    9.45   10.07
  -3   5  -1    2.46    3.01
  -3   5  -1    7.02   10.88
  -3   5  -1    9.50    3.50
  -3   5  -1    2.76    2.20
   3   5   1    0.95    1.58
  -3   5  -1    3.64    3.10
   4  -5   1    6.78    9.28
  -4  -5  -1    7.28    2.73
   4  -5   1    0.67    2.17
   4  -5   1    1.05    2.63
   4  -5   1    3.27    3.00
  -4   5  -1    1.41    2.94
  -4   5  -1    2.52    2.97
  -4   5  -1   -0.98    2.38
   4   5   1   13.13    3.25
   5  -5   1   12.79    3.83
   5  -5   1   10.98    3.74
  -5   5  -1    7.31    3.38
  -5   5  -1   11.72    3.57
   6  -5   1    1.81    2.80
   6  -5   1    2.19    2.59
  -6   5  -1    1.48    2.95
  -6   5  -1    0.63    2.00
   7  -5   1    1.11    2.61
   8  -5   1   -0.42    2.40
   5  -6  -1    4.02    3.25
  -5  -6   1    1.39    1.88
  -5   6   1    2.08    3.06
  -5   6   1    5.15    3.46
   5   6  -1    2.82    2.25
   4  -6  -1   18.59    5.03
  -4  -6   1    3.61    2.37
   4  -6  -1   14.28    4.17
  -4   6   1   12.82    4.49
  -4   6   1    8.22    3.00
   3  -6  -1    3.49    2.78
   3  -6  -1    2.85    2.99
   3  -6  -1    0.91    2.79
  -3   6   1    1.25    2.65
  -3   6   1    1.50    2.04
  -3   6   1    2.84    3.29
   2  -6  -1    8.12    4.19
   2  -6  -1    4.46    2.32
  -2  -6   1    1.65    3.77
   2  -6  -1    8.77    2.76
  -2   6   1   10.36    3.28
  -2   6   1    9.71    4.33
  -2   6   1    4.49    2.16
  -1  -6   1    6.12    4.92
   1  -6  -1    8.47    2.64
   1  -6  -1    6.19    2.48
   1  -6  -1    7.52    4.27
   1   6  -1    8.25    4.86
  -1   6   1   10.36    3.05
  -1   6   1    4.87    2.05
  -1   6   1    9.00    4.81
   0  -6   1    3.39    3.60
   0  -6  -1    6.95    4.62
   0  -6  -1    6.27    2.36
   0  -6   1    1.83    1.98
   0   6  -1    6.85    4.70
   0   6   1    7.87    5.27
   0   6   1    9.43    2.71
   0   6  -1    7.17    2.80
  -1  -6  -1    0.45    1.69
  -1  -6  -1   -0.46    3.52
   1  -6   1    0.71    1.75
   1  -6   1    3.96    3.90
   1  -6   1    1.02    2.50
  -1   6  -1   -0.14    2.90
   1   6   1    4.68    1.99
  -1   6  -1    0.02    2.14
  -1   6  -1   10.12    2.77
   1   6   1   -1.73    2.99
   2  -6   1    1.60    1.74
   2  -6   1    1.16    2.64
   2  -6   1   -0.22    2.17
   2  -6   1    2.74    2.95
  -2   6  -1    3.52    3.22
  -2   6  -1    0.40    3.25
  -2   6  -1    0.07    1.67
  -2   6  -1    0.70    2.07
   3  -6   1   12.92    5.20
   3  -6   1    7.12    3.92
   3  -6   1    5.10    2.60
   3  -6   1    6.37    3.65
  -3   6  -1    4.19    3.55
   3   6   1    2.19    1.64
  -3   6  -1    9.88    3.16
  -3   6  -1    8.69    3.72
  -3   6  -1   12.51    4.38
  -4  -6  -1    4.97    2.16
   4  -6   1    6.88    2.95
   4  -6   1    9.89    4.28
   4   6   1    4.24    2.20
  -4   6  -1    2.71    2.37
  -4   6  -1    7.32    4.11
  -5  -6  -1    7.28    2.99
   5  -6   1    1.53    2.40
  -5   6  -1    1.20    3.09
   5   6   1    4.38    2.59
  -5   6  -1    0.27    2.52
   2   0  -2  278.10   36.28
  -1   0   2  176.25   21.73
  -1   0   2  153.37   21.53
   1   0  -2  166.43   21.59
   0   0  -2  134.84   18.18
   0   0   2  145.20   18.20
  -1   0  -2   57.48    8.00
   1   0   2   49.08    7.92
   2   0   2  431.94   52.02
  -2   0  -2  381.11   51.98
   3   0   2    6.81    1.97
  -3   0  -2   11.67    2.33
  -4   0  -2   89.62   11.89
   4   0   2   85.14   11.83
  -5   0  -2  145.68   18.90
   5   0   2  136.08   18.83
   6   0   2  103.23   13.48
  -6   0  -2   86.60   13.56
   7   0   2    4.91    3.26
  -7   0  -2    3.75    2.57
  -8   0  -2    9.96    3.76
   8   0   2   18.11    4.96
   9   0   2    1.27    2.40
  -4  -1   2  234.53   34.92
   4   1  -2  297.33   35.40
  -3  -1   2  497.73   66.74
   3   1  -2  534.88   66.89
  -2  -1   2  439.16   58.04
   2   1  -2  407.19   54.18
  -1  -1   2  276.99   42.52
   1  -1  -2  287.08   40.13
  -1   1   2  350.45   40.24
   1   1  -2  329.28   43.03
   0  -1  -2   14.49    3.26
   0  -1   2   11.42    3.24
   0  -1   2   18.29    3.63
   0   1  -2   16.71    4.06
   0   1  -2   10.93    3.18
   1  -1   2  194.92   30.21
  -1  -1  -2  255.16   30.13
   1  -1   2  215.17   30.02
   1  -1   2  242.48   30.19
  -1   1  -2  219.88   30.11
  -1   1  -2  237.86   30.09
   1   1   2  243.17   30.11
   2  -1   2    8.92    2.07
   2  -1   2    9.81    3.30
  -2  -1  -2    8.25    1.43
   2   1   2    7.43    1.41
  -2   1  -2    5.34    3.40
  -2   1  -2    6.93    2.03
  -3  -1  -2  131.40   16.18
   3  -1   2  114.64   16.43
  -3   1  -2  123.18   16.47
   4  -1   2    6.30    2.27
   4   1   2    5.31    1.91
  -4   1  -2    7.08    2.23
   5  -1   2    7.25    2.42
  -5   1  -2    6.63    2.39
   6  -1   2  182.08   25.90
  -6   1  -2  205.48   26.04
   7  -1   2  153.43   22.46
  -7   1  -2  179.87   22.88
   8  -1   2    7.40    3.99
  -8   1  -2    5.03    2.94
   9  -1   2   18.91    5.19
  -9   1  -2   18.87    5.06
  10  -1   2    8.44    4.51
 -10   1  -2   10.73    4.02
  11  -1   2    1.59    3.23
 -11   1  -2    4.13    3.50
  12  -1   2    3.93    3.74
  -5  -2   2  209.29   27.50
   5   2  -2  192.55   27.37
  -4  -2   2  131.78   18.46
  -3  -2   2   49.75    7.74
   3   2  -2   51.22    7.80
   2  -2  -2  249.22   32.06
  -2  -2   2  248.09   38.98
   1  -2  -2  123.88   17.97
  -1  -2   2  180.73   25.19
   1  -2  -2  165.90   25.13
  -1  -2   2  108.49   18.91
  -1   2   2  145.27   18.06
   1   2  -2  142.03   24.50
   0  -2  -2  125.15   15.97
   0  -2   2  130.79   17.10
   0  -2   2  103.69   16.95
   0  -2  -2  108.18   15.89
   0   2   2  134.89   16.45
   0   2   2  115.72   15.90
   0   2  -2  143.24   17.44
   0   2  -2  136.28   21.55
   1  -2   2   56.45    9.09
   1  -2   2   50.17    8.60
   1  -2   2   70.90    9.05
  -1  -2  -2   53.95    7.52
   1  -2   2   61.83    8.40
  -1   2  -2   58.97    8.86
  -1   2  -2   55.72    8.75
  -1   2  -2   64.70    9.15
   1   2   2   59.05    7.54
   2  -2   2   50.68    8.12
   2  -2   2   48.11    8.39
   2  -2   2   45.62    7.96
  -2   2  -2   49.17    8.04
  -2   2  -2   45.81    7.16
  -2   2  -2   55.79    8.24
  -2   2  -2   54.93    8.25
   3  -2   2    7.44    3.65
   3  -2   2    2.48    1.90
  -3   2  -2    6.60    2.12
   4  -2   2   13.37    3.35
  -4   2  -2   13.93    3.42
   5  -2   2    8.26    2.90
  -5   2  -2    8.27    2.89
   6  -2   2   17.72    4.66
  -6   2  -2   28.46    4.88
   7  -2   2   17.44    4.74
  -7   2  -2    9.83    3.54
   8  -2   2   61.84   10.31
  -8   2  -2   69.80   10.48
   9  -2   2   16.92    4.60
  -9   2  -2    7.79    3.76
  10  -2   2   14.34    5.11
 -10   2  -2    2.55    3.29
  11  -2   2    2.93    3.48
  -7  -3   2   24.80    5.98
  -6  -3   2   13.57    4.96
   6   3  -2   14.91    5.04
  -5  -3   2   64.17   10.19
   4  -3  -2   69.16    9.68
  -4  -3   2   58.66    9.10
  -4   3   2   54.08    9.40
   4   3  -2   51.93    9.03
   3  -3  -2   24.77    4.16
   3  -3  -2   48.42   11.93
  -3  -3   2   16.34   13.04
   3   3  -2   23.54   13.96
  -3   3   2   24.60    4.18
   3   3  -2   20.82    4.68
  -3   3   2   18.09    4.69
  -3   3   2   59.81   15.64
   2  -3  -2   25.87   12.92
  -2  -3   2   19.69   15.50
   2  -3  -2   21.86    4.50
   2  -3  -2   25.86    4.96
   2   3  -2   33.62   17.90
  -2   3   2   19.58    4.67
  -2   3   2   22.66    4.17
   1  -3  -2   44.91    7.21
   1  -3  -2   47.27    7.66
   1  -3  -2   46.33   15.53
  -1   3   2   61.45   17.30
  -1   3   2   58.13    7.90
   0  -3   2  103.01   15.55
   0  -3   2  100.32   21.53
   0  -3  -2   91.11   14.35
   0  -3  -2  104.95   13.35
   0   3  -2  106.65   22.19
   0   3   2  105.44   13.33
   0   3  -2   83.62   14.76
   1  -3   2   86.79   12.12
   1  -3   2   85.35   12.81
   1  -3   2   63.92   12.80
  -1  -3  -2   95.96   11.39
   1  -3   2  101.95   18.87
   1  -3   2   86.02   12.90
   1   3   2   85.73   11.35
  -1   3  -2   87.21   12.90
  -1   3  -2   89.40   12.17
  -1   3  -2   64.62   12.84
  -1   3  -2   91.00   18.71
  -1   3  -2   93.06   12.98
   2  -3   2   10.39    3.85
   2  -3   2   11.31    4.27
   2  -3   2   11.27    3.16
   2  -3   2   12.78    4.31
  -2   3  -2   11.63    3.90
  -2   3  -2   15.26    4.75
  -2   3  -2    9.94    3.17
  -2   3  -2    7.82    3.18
   3  -3   2   43.28    8.09
   3  -3   2   41.77    6.60
  -3   3  -2   35.50    7.66
  -3   3  -2   58.07    8.09
  -3   3  -2   34.74    6.48
   4  -3   2   24.03    5.01
  -4   3  -2   34.14    6.29
  -4   3  -2   25.66    5.03
   5  -3   2    5.30    2.78
  -5   3  -2    5.10    2.61
   6  -3   2   25.05    5.02
  -6   3  -2   16.82    4.58
   7  -3   2   51.78    9.34
  -7   3  -2   65.37    9.53
   8  -3   2   31.94    5.86
  -8   3  -2   17.80    5.11
   9  -3   2   14.08    4.57
  10  -3   2    7.17    3.96
  11  -3   2   10.23    5.10
  10  -4  -2    3.66    3.81
   9  -4  -2    2.91    4.81
   8  -4  -2    3.60    4.68
  -8  -4   2    2.93    4.01
  -8   4   2    2.42    3.33
   7  -4  -2   10.46    4.30
  -7  -4   2   15.25    5.15
   7   4  -2   15.71    5.36
  -7   4   2    4.60    3.55
   6  -4  -2    6.06    3.59
  -6   4   2    6.33    3.48
   6   4  -2    7.91    3.73
  -5  -4   2   13.16    4.34
   5  -4  -2    8.80    2.89
   5  -4  -2    5.71    3.22
  -5   4   2   15.28    4.45
  -5   4   2    7.79    2.91
   5   4  -2    9.49    3.71
   4  -4  -2    4.02    2.03
   4  -4  -2    3.99    3.02
  -4  -4   2    4.37    2.52
   4  -4  -2    3.89    7.22
  -4   4   2    2.11   10.47
  -4   4   2    5.03    2.58
  -4   4   2    3.94    2.11
   4   4  -2    4.93   17.07
   4   4  -2    4.42    2.69
  -3  -4   2    8.25   16.06
   3  -4  -2    1.79    2.06
   3  -4  -2   11.15    9.71
  -3   4   2    8.50    2.72
   3   4  -2    2.31   13.25
  -3   4   2    3.75    2.79
  -3   4   2   23.88   15.31
  -3   4   2    0.66    2.89
   2  -4  -2   17.90    4.68
   2  -4  -2   20.78    4.56
   2  -4  -2   26.08   12.95
  -2  -4   2    9.59   12.69
   2   4  -2   37.95   21.07
  -2   4   2   20.98    5.09
  -2   4   2   54.04   19.07
  -2   4   2   26.35    4.32
  -1  -4   2   83.63   21.66
  -1  -4   2   44.16   10.71
   1  -4  -2   68.34    9.15
   1  -4  -2   73.81   19.92
   1  -4  -2   73.31   10.23
  -1   4   2   58.81    8.96
  -1   4   2   63.49   10.03
   1   4  -2   40.82   10.68
   1   4  -2  109.07   28.37
  -1   4   2   92.22   26.13
   0  -4   2   47.80    9.32
   0  -4  -2   45.89    7.95
   0  -4   2   47.98   16.91
   0  -4  -2   34.36    6.07
   0  -4  -2   54.59   20.64
   0   4   2   52.27   18.99
   0   4   2   35.42    5.97
   0   4   2   43.18    8.11
   0   4  -2   91.79   25.73
  -1  -4  -2    6.78    1.83
   1  -4   2    3.55    2.18
   1  -4   2   21.20   14.39
   1  -4   2   13.64    4.29
   1  -4   2   14.91    4.24
   1  -4   2   10.87    4.02
   1   4   2   10.67    2.16
  -1   4  -2    1.11    2.67
  -1   4  -2    9.29    2.94
  -1   4  -2    8.99   11.40
  -1   4  -2   21.91    5.57
  -1   4  -2    7.55    3.45
   2  -4   2    7.79    2.85
   2  -4   2    6.54    3.04
   2  -4   2    8.80    3.75
   2  -4   2   12.91    9.86
  -2  -4  -2   12.86    2.08
   2  -4   2    6.95    3.25
  -2   4  -2    5.50    3.11
   2   4   2    8.87    2.01
   2   4   2    4.21    1.55
  -2   4  -2    8.49    4.14
  -2   4  -2    5.70    3.71
  -2   4  -2    4.18    2.33
  -2   4  -2   24.36   13.95
   3  -4   2   15.49    4.56
   3  -4   2   27.29    6.13
   3  -4   2   24.84    5.62
   3  -4   2   17.76    4.54
  -3   4  -2   22.89    5.51
  -3   4  -2   32.40    5.95
  -3   4  -2   17.72    4.23
  -3   4  -2   19.56    5.65
   4  -4   2   11.32    5.15
   4  -4   2   12.09    3.53
   4  -4   2   18.47    4.72
  -4   4  -2   12.03    3.63
  -4   4  -2   13.83    4.53
   5  -4   2   10.25    3.81
   5  -4   2    9.22    3.42
  -5   4  -2   12.52    3.59
  -5   4  -2    8.93    3.74
   6  -4   2    2.88    2.80
  -6   4  -2    3.70    2.66
   7  -4   2    7.59    3.70
  -7   4  -2   10.66    4.15
   8  -4   2    9.08    3.71
   9  -4   2   -1.02    2.34
   8  -5  -2    5.58    3.80
  -8  -5   2    6.86    4.18
   8   5  -2    6.48    4.38
   7  -5  -2    2.75    3.33
  -7  -5   2   28.05    5.64
   7   5  -2   13.50    5.18
  -7   5   2    5.81    4.23
   6  -5  -2    3.87    2.39
  -6  -5   2    6.03    3.28
   6  -5  -2    1.57    2.66
   6   5  -2    4.65    3.06
  -6   5   2    2.86    2.83
  -6   5   2    3.62    2.44
   5  -5  -2    6.25    3.12
   5  -5  -2    4.13    2.24
   5  -5  -2   17.45   12.93
  -5  -5   2    2.12    2.18
  -5   5   2   13.94   13.83
   5   5  -2    2.08    2.52
  -5   5   2    2.27    2.21
  -5   5   2    9.93    3.35
  -4  -5   2    7.08    3.00
  -4  -5   2   18.20   19.99
   4  -5  -2    6.33    2.89
   4  -5  -2   19.12   12.10
   4  -5  -2   13.35    4.00
   4   5  -2   11.55   16.26
  -4   5   2    4.27    2.72
   4   5  -2    6.85    2.83
  -4   5   2   18.93    4.41
  -4   5   2   18.05   13.03
   3  -5  -2   11.06    3.99
   3  -5  -2   15.07    3.79
   3  -5  -2   16.47    4.42
  -3  -5   2   27.33   16.51
  -3   5   2   19.39    4.23
  -3   5   2   44.18   19.64
  -3   5   2   11.42    4.17
  -3   5   2   12.88    4.41
   3   5  -2   27.08   23.96
   2  -5  -2   17.18   13.48
  -2  -5   2    5.13   12.26
  -2   5   2   24.22   15.42
  -2   5   2   30.78    5.08
   2   5  -2   16.84   17.60
   1  -5  -2    8.12    3.66
  -1  -5   2    0.29    3.24
   1  -5  -2    0.79    1.87
  -1  -5   2    2.89   11.15
   1  -5  -2    1.81    0.97
   1  -5  -2   13.80   13.20
  -1   5   2    1.99    3.21
   1   5  -2    5.15    4.55
  -1   5   2   12.84   15.62
   1   5  -2    4.07   13.83
  -1   5   2    3.14    2.07
   0  -5  -2    8.84    2.80
   0  -5   2   54.11   21.55
   0  -5   2   11.42    5.70
   0  -5  -2   12.04    4.84
   0  -5  -2   13.77   17.98
   0   5  -2    6.71    4.75
   0   5   2   17.13    3.28
   0   5  -2   42.90   18.41
   0   5   2   12.72    5.19
   0   5   2   12.49   16.38
   1  -5   2   20.81   16.72
   1  -5   2    7.90    3.16
   1  -5   2    4.04    3.08
  -1  -5  -2    2.74    1.60
   1  -5   2    3.66    2.97
   1  -5   2    9.16    4.83
  -1  -5  -2   -0.45    3.43
  -1  -5  -2   -2.44   15.13
  -1   5  -2    3.19   12.42
  -1   5  -2    2.01    1.94
  -1   5  -2    7.14    3.98
  -1   5  -2    3.94    3.10
   1   5   2    3.11    1.66
   1   5   2    9.80   15.68
  -1   5  -2    2.47    4.14
   1   5   2    5.68    4.76
   2  -5   2   10.22    4.45
   2  -5   2   40.46   15.00
   2  -5   2    8.55    3.44
   2  -5   2   27.21    5.88
  -2   5  -2   35.39    6.31
  -2   5  -2   12.60    4.73
  -2   5  -2   32.16    5.74
   2   5   2   14.71    2.82
   2   5   2   17.37    3.29
  -2   5  -2   40.38   15.77
  -2   5  -2   21.02    4.08
  -3  -5  -2   12.59    3.08
   3  -5   2   20.70   11.57
   3  -5   2   18.07    4.19
   3  -5   2   17.62    5.10
   3  -5   2   22.41    5.72
  -3   5  -2   23.86    5.61
  -3   5  -2   13.59    4.82
  -3   5  -2    1.79   10.33
  -3   5  -2   11.17    3.43
  -3   5  -2    8.29    4.46
   4  -5   2    1.71    2.21
   4  -5   2    0.28    1.89
   4  -5   2    5.18    3.57
   4  -5   2    5.97    3.95
  -4   5  -2    2.02    2.17
  -4   5  -2    2.18    2.63
  -4   5  -2    4.47    3.60
  -4   5  -2    2.99    3.25
   5  -5   2    1.65    2.98
   5  -5   2    0.56    1.89
  -5   5  -2   -0.42    1.97
  -5   5  -2   -0.62    1.93
   6  -5   2    2.22    2.99
   6  -5   2    2.16    2.70
  -6   5  -2    0.61    2.97
  -6   5  -2    3.85    3.06
   7  -5   2   -0.06    2.34
   8  -5   2    1.09    2.74
   5  -6  -2    4.16    3.26
  -5  -6   2    1.45    1.91
  -5   6   2   -2.12    2.67
   5   6  -2    0.33    1.84
   4  -6  -2    0.29    1.98
   4  -6  -2    5.43    3.18
  -4   6   2    2.40    2.15
  -4   6   2    1.91    3.19
   3  -6  -2    4.03    3.23
   3  -6  -2    7.53    3.73
   3  -6  -2    6.47    2.70
  -3   6   2    5.11    3.74
  -2  -6   2    2.41    3.76
   2  -6  -2    1.47    2.75
   2  -6  -2    4.16    2.72
  -2   6   2    2.83    3.17
   2   6  -2    2.37    4.47
  -2   6   2    1.20    2.37
   1  -6  -2    0.53    2.88
  -1  -6   2    1.26    3.51
   1  -6  -2    4.72    2.36
   1  -6  -2    1.67    1.15
  -1   6   2    2.01    2.39
  -1   6   2    2.72    1.23
  -1   6   2    0.45    3.09
   1   6  -2   -1.86    4.58
   0  -6  -2    8.24    2.52
   0  -6  -2    3.50    3.38
   0  -6   2    6.18    5.30
   0   6   2    9.68    4.84
   0   6  -2    4.67    2.47
   0   6  -2   17.81    6.76
   0   6   2    6.75    2.48
  -1  -6  -2    3.49    1.99
   1  -6   2    4.30    3.33
   1  -6   2    4.09    3.52
  -1  -6  -2    9.42    4.89
   1  -6   2   12.69    5.59
   1  -6   2    5.25    3.15
   1   6   2    7.62    5.13
  -1   6  -2    6.42    3.08
  -1   6  -2    9.01    3.75
   1   6   2    5.36    2.15
  -1   6  -2   10.02    4.55
   2  -6   2    1.79    3.44
   2  -6   2   -0.34    2.73
  -2  -6  -2    2.01    1.61
   2  -6   2    0.63    2.22
  -2   6  -2    2.18    3.96
  -2   6  -2    2.39    3.07
  -2   6  -2    1.38    2.46
  -2   6  -2    0.55    2.81
   2   6   2    0.76    1.40
   3  -6   2   -0.29    2.31
  -3  -6  -2    1.92    1.25
   3  -6   2    2.35    3.45
  -3   6  -2   -0.46    2.28
  -3   6  -2    3.38    2.97
   3   6   2    1.26    1.21
  -3   6  -2    2.06    3.85
   4  -6   2    1.23    3.59
  -4  -6  -2    3.96    2.15
   4  -6   2    2.35    2.33
   4   6   2    4.59    2.15
  -4   6  -2   -0.76    2.97
  -4   6  -2    3.68    3.52
  -4   6  -2    5.65    2.75
  -4   0   3  235.97   34.14
   4   0  -3  279.33   34.58
   3   0  -3   88.15   12.80
  -2   0   3  546.28   75.80
   2   0  -3  594.79   75.91
  -2   0   3  622.78   75.99
  -1   0   3  130.48   18.57
   1   0  -3  152.63   18.74
   0   0   3  136.54   17.14
   0   0  -3  123.85   17.07
  -1   0  -3  628.66   84.52
   1   0   3  681.26   84.64
   2   0   3  178.18   23.73
   2   0   3  171.27   22.51
   3   0   3  193.49   23.44
  -3   0  -3  166.25   23.37
   4   0   3    2.48    1.80
  -4   0  -3    1.88    1.73
  -5   0  -3  577.27   75.23
   5   0   3  593.20   75.23
   6   0   3    7.34    2.50
  -6   0  -3    5.04    2.55
   7   0   3   13.43    3.68
  -7   0  -3    6.74    3.16
   8   0   3    7.42    2.88
  -8   0  -3    3.20    3.12
   9   0   3    6.37    3.25
  -9   0  -3   10.40    4.23
 -10   0  -3    8.10    4.16
  10   0   3   -0.15    3.17
 -11   0  -3    3.47    3.08
  11   0   3    0.31    2.64
 -12   0  -3   -0.01    2.84
  12   0   3    1.41    3.14
  -5  -1   3  483.28   61.26
   5   1  -3  446.48   60.95
  -4  -1   3  244.78   30.62
   4   1  -3  207.99   30.56
  -3  -1   3  125.76   21.25
   3   1  -3  108.00   20.50
   3   1  -3  109.84   15.72
   2  -1  -3  593.08   81.18
   2  -1  -3  603.97   80.56
  -2  -1   3  594.59   80.61
   2   1  -3  576.98   83.03
  -2   1   3  729.52   80.75
  -2   1   3  656.85   81.36
   1  -1  -3   10.36    2.65
  -1  -1   3   28.06    8.26
  -1  -1   3   12.58    3.79
  -1   1   3   12.94    2.98
   1   1  -3    9.78    5.02
   1   1  -3   15.61    4.33
   0  -1   3  227.72   29.21
   0   1  -3  213.66   29.02
   1  -1   3   29.67    6.38
   1  -1   3   40.12    6.71
   1  -1   3   33.85    5.72
  -1   1  -3   37.96    6.21
  -1   1  -3   36.04    6.01
   1   1   3   28.91    6.08
  -1   1  -3   42.87    6.66
  -2  -1  -3  334.44   42.62
  -2   1  -3  285.38   42.61
  -2   1  -3  342.14   41.80
   3  -1   3  146.87   17.36
   3  -1   3  139.93   18.66
  -3  -1  -3  115.52   16.77
  -3   1  -3  124.64   17.17
  -3   1  -3  123.96   18.73
   3   1   3  134.43   16.80
   4  -1   3    8.99    2.39
  -4  -1  -3    4.14    1.80
  -4   1  -3   14.62    2.88
   4   1   3    9.93    2.01
  -5  -1  -3   45.06    6.60
   5  -1   3   55.21    7.38
   5   1   3   35.97    6.41
  -5   1  -3   44.17    7.10
   6  -1   3    7.34    2.77
  -6  -1  -3   11.97    3.04
  -6   1  -3    5.80    2.64
   6   1   3    9.24    2.88
  -7  -1  -3   36.89    6.46
   7  -1   3   40.74    6.39
  -7   1  -3   35.30    6.84
   7   1   3   31.04    6.28
   8  -1   3    6.55    3.08
   8   1   3    2.52    2.94
  -8   1  -3    6.10    3.39
   9  -1   3    4.11    2.87
  -9   1  -3    0.13    2.39
   9   1   3   -0.51    1.95
  10  -1   3    7.04    3.65
 -10   1  -3    9.69    3.79
  11  -1   3    6.62    4.59
 -11   1  -3   10.97    4.97
  12  -1   3    4.34    3.40
  -7  -2   3   61.95   11.38
  -6  -2   3  134.90   21.97
   6   2  -3  175.15   22.55
  -5  -2   3  297.25   39.80
  -4  -2   3  271.79   36.42
   4   2  -3  274.39   36.45
  -3  -2   3   97.42   22.54
   3  -2  -3   74.39   14.89
   3   2  -3   58.57   19.32
  -3   2   3   91.21   15.82
  -2  -2   3    5.46    8.06
   2  -2  -3    7.18    6.51
  -2   2   3    8.23    7.78
   2   2  -3    6.38   11.75
   1  -2  -3   24.67    4.19
   0  -2   3   34.59   10.42
   0  -2  -3   43.77    5.65
   0  -2  -3   32.44    5.74
   0  -2   3   29.39    6.60
   0   2  -3   29.83    6.66
   0   2  -3   41.61    6.85
   0   2   3   36.01    5.57
   0   2   3   34.16    5.75
  -1  -2  -3   24.31    4.06
   1  -2   3   16.41    5.32
   1  -2   3   17.34    4.24
   1  -2   3   17.21    4.68
  -1   2  -3   16.49    5.15
  -1   2  -3   15.32    4.22
   2  -2   3  225.37   25.66
   2  -2   3  210.58   25.77
   2  -2   3  196.73   25.33
  -2   2  -3  168.17   24.51
  -2   2  -3  154.85   25.02
  -3  -2  -3   24.65    3.35
   3  -2   3   24.73    4.38
   3  -2   3   34.07    6.40
   3   2   3   23.10    3.30
  -3   2  -3   28.25    6.10
  -3   2  -3   21.98    4.34
   4  -2   3   23.46    6.05
   4  -2   3   25.24    4.48
  -4   2  -3   21.29    4.38
   5  -2   3   26.02    5.40
  -5   2  -3   22.22    5.20
   6  -2   3   37.66    6.39
  -6   2  -3   32.64    6.73
   7  -2   3    4.34    3.61
  -7   2  -3    2.42    2.46
   8  -2   3   22.78    5.18
  -8   2  -3   17.43    5.21
   9  -2   3   49.64    8.70
  -9   2  -3   38.86    7.67
  10  -2   3    4.94    3.47
  11  -2   3    1.00    2.92
  -8  -3   3   10.47    4.74
   8   3  -3    4.86    4.64
  -7  -3   3    3.41    4.01
   7   3  -3    7.68    3.87
  -6  -3   3  106.65   15.48
   6   3  -3   98.35   15.86
  -5  -3   3   46.75    7.95
   5   3  -3   46.78    8.46
  -4  -3   3    8.85    3.57
  -4  -3   3   15.60   12.51
   4  -3  -3   22.39    9.39
   4   3  -3   12.64   12.99
  -4   3   3   23.04    8.11
  -4   3   3    8.42    2.24
   4   3  -3    9.92    3.63
   3  -3  -3   47.26    6.25
  -3  -3   3   62.38   18.81
   3   3  -3   64.33   19.93
  -3   3   3   36.73    6.22
  -2  -3   3  156.09   30.52
   2  -3  -3  174.46   29.91
   2   3  -3  162.78   31.56
  -1  -3   3   33.80   13.37
  -1  -3   3    6.58    4.24
   1  -3  -3    8.04    9.56
   1  -3  -3   20.79    3.67
   1  -3  -3   13.96    3.31
  -1   3   3   17.56    3.61
   1   3  -3   11.54    5.80
   1   3  -3   19.68   12.64
  -1   3   3   10.37   10.33
   0  -3   3   64.49   15.71
   0  -3  -3   51.36    6.20
   0  -3  -3   56.77    7.32
   0  -3  -3   35.22    5.52
   0  -3   3   29.70    7.65
   0  -3   3   49.85    8.05
   0   3  -3   65.29   15.96
   0   3  -3   33.98    7.84
   0   3   3   34.32    5.49
   0   3  -3   46.97    8.48
   0   3   3   46.21    6.14
   0   3   3   48.46    6.19
   1  -3   3   31.60    6.19
   1  -3   3   24.45    5.72
  -1  -3  -3   29.26    3.98
   1  -3   3   25.01    5.64
  -1   3  -3   19.89    5.62
  -1   3  -3   15.65    5.81
   1   3   3   29.82    4.00
   1   3   3   23.88    4.56
  -1   3  -3   25.47    6.01
   2  -3   3    9.29    3.59
   2  -3   3   15.89    3.87
   2  -3   3   15.56    4.59
  -2  -3  -3   16.88    2.17
   2  -3   3   25.84    5.69
  -2   3  -3   18.19    4.86
  -2   3  -3   19.19    5.40
  -2   3  -3   16.15    3.79
  -2   3  -3   29.60    5.92
   2   3   3   11.06    2.16
   3  -3   3   29.90    5.72
   3  -3   3   15.40    4.18
   3  -3   3   23.34    5.74
   3  -3   3   21.50    6.27
  -3   3  -3   27.71    6.12
  -3   3  -3   26.66    6.20
  -3   3  -3   26.67    5.76
   4  -3   3   81.91   11.38
   4  -3   3   57.58   12.79
  -4   3  -3   80.88   12.57
  -4   3  -3   90.62   13.02
   5  -3   3    5.58    2.63
  -5   3  -3    2.89    2.24
   6  -3   3   23.69    5.58
  -6   3  -3   15.53    4.35
   7  -3   3   48.75    8.63
  -7   3  -3   42.20    7.69
   8  -3   3   17.42    4.75
  -8   3  -3   12.27    4.09
   9  -3   3    0.29    3.53
  10  -3   3    0.33    2.67
 -10  -4   3   -0.45    2.73
  -9  -4   3   11.54    5.03
   9   4  -3    2.94    3.42
  -8  -4   3   23.21    6.62
   8   4  -3   11.94    5.57
  -7  -4   3   46.15    9.25
   7   4  -3   45.66    9.35
  -6  -4   3   16.32    4.97
   6  -4  -3    8.37    4.13
   6   4  -3   13.76    4.74
   5  -4  -3   18.48   10.51
   5  -4  -3    7.95    4.32
   5  -4  -3    2.77    1.98
  -5  -4   3    3.55    2.97
  -5   4   3    5.87    2.21
  -5   4   3   24.07   11.45
   5   4  -3   17.25    4.50
  -5   4   3    1.52    2.66
   4  -4  -3   15.69   11.92
  -4  -4   3    9.84   17.23
  -4   4   3   10.87   10.22
   4   4  -3   17.91   15.74
  -4   4   3   17.02    4.70
   3  -4  -3   50.38   15.18
  -3  -4   3   21.84   14.42
   3  -4  -3   25.59    5.27
  -3   4   3   25.72    5.83
   3   4  -3   20.99   16.43
   2  -4  -3   33.14    6.02
   2  -4  -3   30.51    5.89
   2  -4  -3   41.18   15.36
  -2  -4   3   27.69   14.73
  -2   4   3   36.75   16.20
   2   4  -3   28.88   16.45
  -2   4   3   34.96    5.90
  -2   4   3   32.11    6.15
  -1  -4   3  105.82   26.99
   1  -4  -3   82.29   11.00
   1  -4  -3   76.94   10.34
  -1  -4   3   60.15   12.15
  -1   4   3   77.27   21.77
  -1   4   3   81.72   10.38
   1   4  -3   36.73   18.59
  -1   4   3   59.76   10.68
   1   4  -3   67.61   12.57
   0  -4  -3    8.51    3.70
   0  -4   3   10.97    4.42
   0  -4  -3    5.23    1.34
   0  -4  -3    5.24    2.03
   0  -4   3    5.56    3.60
   0  -4   3   30.81   13.34
   0   4   3    4.28    1.35
   0   4  -3   18.50    5.44
   0   4  -3   11.42   16.70
   0   4   3    5.54    2.05
   0   4  -3    1.40    3.17
   0   4   3    6.83    3.56
  -1  -4  -3    4.66    1.70
   1  -4   3    9.82    3.90
   1  -4   3   12.84    4.59
   1  -4   3   16.45   10.74
   1  -4   3    8.65    4.27
   1   4   3    5.29    1.74
  -1   4  -3   12.10    4.91
  -1   4  -3    6.50    3.82
  -1   4  -3    7.62   10.31
  -1   4  -3   16.08    4.41
   2  -4   3   17.53    5.11
   2  -4   3    8.57    3.93
  -2  -4  -3   11.09    2.12
   2  -4   3   12.61    3.81
   2  -4   3   22.45    5.36
  -2   4  -3   10.12    3.70
  -2   4  -3   20.85    5.11
   2   4   3   10.72    2.24
  -2   4  -3   12.29    3.31
  -2   4  -3   18.90    5.09
   3  -4   3   11.70    4.14
   3  -4   3    5.18    3.41
   3  -4   3   12.41    5.03
   3  -4   3    7.41    3.15
  -3   4  -3    8.32    3.71
  -3   4  -3    8.80    3.60
  -3   4  -3   16.74    5.16
  -3   4  -3    3.69    2.32
   4  -4   3    2.24    2.70
   4  -4   3    4.06    4.82
   4  -4   3   13.94    3.86
  -4   4  -3    6.45    2.60
  -4   4  -3    4.84    3.63
  -4   4  -3    0.89    3.90
  -4   4  -3    4.08    4.45
   5  -4   3   20.79    5.52
   5  -4   3   15.96    4.32
   5  -4   3   18.37    5.66
  -5   4  -3   15.42    4.40
  -5   4  -3   25.88    6.56
   6  -4   3    9.05    4.41
  -6   4  -3   18.64    4.57
   7  -4   3    2.48    2.81
  -7   4  -3    5.56    3.26
   8  -4   3    0.93    2.46
   9  -4   3    7.86    4.03
  -8  -5   3   26.44    6.51
   8  -5  -3    4.56    4.08
   8   5  -3    6.54    4.25
  -7  -5   3    1.45    2.82
   7  -5  -3    2.83    3.41
   7   5  -3    2.57    2.92
  -7   5   3    4.17    3.28
   6  -5  -3    6.22    2.41
  -6  -5   3    5.62    2.85
   6  -5  -3    6.73   10.19
   6  -5  -3    5.57    4.17
   6   5  -3    1.33    2.56
  -6   5   3   11.89   12.36
  -6   5   3    6.22    4.04
  -6   5   3    3.18    2.19
  -5  -5   3    0.44    1.93
   5  -5  -3    4.37    2.86
   5  -5  -3    2.85    1.97
   5  -5  -3    5.43    8.88
  -5  -5   3   12.54   15.01
  -5   5   3    6.44   10.40
   5   5  -3    2.82   14.88
  -5   5   3   11.49    3.58
  -5   5   3    3.67    2.15
   5   5  -3    2.47    2.74
  -4  -5   3    8.77   13.98
   4  -5  -3    4.29    2.73
   4  -5  -3    3.10    2.34
   4  -5  -3   12.27   13.06
  -4   5   3    1.97    2.23
  -4   5   3   11.58   12.18
   4   5  -3   18.70   21.90
   4   5  -3    5.58    3.07
  -4   5   3    6.05    2.91
   3  -5  -3   29.91    5.33
   3  -5  -3   32.39   16.91
   3  -5  -3   10.37    3.98
  -3  -5   3   10.81   13.98
   3   5  -3   16.34   17.52
  -3   5   3   24.31    5.07
  -3   5   3   15.78    4.64
  -3   5   3   16.01   18.13
   2  -5  -3    5.05    3.03
  -2  -5   3    5.32    4.53
   2  -5  -3    9.55   12.42
   2  -5  -3    8.62    3.42
  -2  -5   3   18.35   14.92
   2   5  -3   10.48   15.75
  -2   5   3    8.76    3.67
  -2   5   3    8.29    2.98
  -2   5   3   21.02   18.49
   1  -5  -3   11.63    4.20
  -1  -5   3    6.46    4.71
   1  -5  -3   21.95   18.22
  -1  -5   3   22.24   15.28
   1  -5  -3   13.80    3.53
   1   5  -3   77.68   27.10
  -1   5   3   14.11    4.86
  -1   5   3   14.82    3.38
   1   5  -3   13.62    7.28
  -1   5   3   50.81   20.30
   0  -5  -3    5.56   11.97
   0  -5   3   21.50   14.26
   0  -5   3   13.35    5.23
   0  -5  -3    7.58    3.84
   0  -5  -3    9.52    2.56
   0  -5   3    9.50    4.88
   0   5  -3    3.92    4.34
   0   5   3    5.39    3.92
   0   5   3    6.34    2.44
   0   5  -3   15.56   15.10
   0   5   3    3.91   13.43
  -1  -5  -3   15.91    5.97
   1  -5   3   24.46    6.60
   1  -5   3   21.32    6.58
   1  -5   3    9.13   12.16
   1  -5   3   27.61    6.38
  -1  -5  -3   26.23    4.02
  -1   5  -3   18.36    6.65
  -1   5  -3   12.94    4.16
  -1   5  -3   24.07    6.34
  -1   5  -3   45.22   18.02
  -1   5  -3   19.75    6.19
   1   5   3   27.16    4.11
   2  -5   3    9.61    4.43
  -2  -5  -3    6.26    1.68
   2  -5   3   13.13    5.10
  -2  -5  -3    9.50    2.12
   2  -5   3    7.82    3.43
   2  -5   3   14.38    4.69
   2  -5   3   11.20   11.23
  -2   5  -3   12.20    4.72
  -2   5  -3   17.89    5.94
  -2   5  -3    8.15    4.69
  -2   5  -3   16.38   12.97
  -2   5  -3    8.79    3.54
   2   5   3    9.91    2.17
   3  -5   3   18.51    5.34
   3  -5   3    8.61    4.40
   3  -5   3    9.71    3.41
   3  -5   3   26.01    6.14
  -3   5  -3   16.79    5.39
  -3   5  -3   13.90    5.17
  -3   5  -3   16.11    5.35
  -3   5  -3   14.65    4.12
   4  -5   3    1.36    2.94
   4  -5   3    2.48    3.01
   4  -5   3    5.99    4.68
   4  -5   3    7.55    3.86
  -4   5  -3    3.28    2.40
  -4   5  -3    6.39    3.78
  -4   5  -3    5.71    3.72
  -4   5  -3    7.11    4.99
   5  -5   3    1.23    2.18
   5  -5   3    2.05    2.43
   5  -5   3    5.55    3.88
  -5   5  -3   12.48    5.23
  -5   5  -3    2.91    3.48
  -5   5  -3    2.61    3.04
  -5   5  -3    0.13    2.09
   6  -5   3    2.25    2.60
   6  -5   3    0.35    2.25
  -6   5  -3    0.57    2.25
   7  -5   3    1.48    3.45
   5  -6  -3    3.03    3.52
  -5  -6   3    1.46    2.08
  -5   6   3    2.34    2.53
   5   6  -3   -0.13    1.58
   4  -6  -3    0.85    2.98
   4  -6  -3    1.69    2.34
  -4   6   3    2.28    2.63
  -4   6   3    1.80    3.11
   3  -6  -3    1.44    2.61
   3  -6  -3    0.16    2.21
  -3   6   3    2.17    2.61
  -3   6   3   -0.13    2.00
   2  -6  -3   -0.26    1.52
   2  -6  -3    0.10    2.04
   2   6  -3    0.27    3.93
  -2   6   3    2.02    2.34
  -2   6   3   -0.25    2.56
   1  -6  -3    0.50    2.66
   1  -6  -3    2.79    2.13
  -1   6   3    4.10    3.09
  -1   6   3    3.54    2.35
   1   6  -3    2.26    4.11
   0  -6  -3    1.13    1.94
   0  -6  -3    7.56    4.39
   0   6   3    4.80    3.51
   0   6  -3    5.55    4.54
   0   6   3    4.22    2.17
  -1  -6  -3    9.19    2.48
   1  -6   3   14.08    4.87
  -1  -6  -3   12.86    5.13
   1  -6   3    5.26    3.89
  -1   6  -3   10.06    3.72
  -1   6  -3    2.73    3.62
   1   6   3    4.43    4.02
  -1   6  -3   13.07    4.83
  -1   6  -3   19.09    6.19
   2  -6   3    3.01    2.70
  -2  -6  -3    3.03    1.60
   2  -6   3    4.00    4.11
  -2   6  -3    1.91    3.26
  -2   6  -3    1.84    2.83
   2   6   3    2.81    0.99
   2   6   3    2.35    1.57
  -2   6  -3    2.44    2.58
   3  -6   3    0.75    3.15
   3  -6   3   -0.06    2.34
  -3   6  -3    0.97    2.62
  -3   6  -3    1.10    3.08
   3   6   3    0.06    1.20
  -3   6  -3    1.24    2.54
   4  -6   3    3.88    3.81
   4  -6   3    0.78    2.05
  -4   6  -3    2.12    3.96
  -4   6  -3    1.02    3.41
  -6   0   4  171.45   24.50
   5   0  -4   33.01    7.65
  -5   0   4   29.98    7.31
  -4   0   4  165.95   21.77
   4   0  -4  145.75   21.51
  -3   0   4   24.89    7.01
   3   0  -4   31.43    6.85
  -3   0   4   30.61    5.52
   3   0  -4   28.96    5.50
   2   0  -4    6.26    2.56
  -2   0   4    3.81    2.69
   2   0  -4   10.07    3.25
  -2   0   4    4.99    2.46
   1   0  -4    6.79    2.67
  -1   0   4   10.27    2.79
   0   0  -4   98.57   13.50
   0   0   4  101.50   13.51
   1   0   4   36.23    7.40
  -1   0  -4   43.72    7.47
  -2   0  -4    4.31    3.01
   2   0   4    7.45    3.63
  -3   0  -4  241.90   32.59
   3   0   4  261.08   32.62
  -4   0  -4  194.22   26.16
   4   0   4  205.77   26.19
   5   0   4   25.54    4.82
  -5   0  -4   28.63    4.97
   6   0   4    1.10    2.34
  -6   0  -4   12.36    2.83
  -7   0  -4   26.72    5.07
   7   0   4   31.41    5.66
   8   0   4   42.99    7.40
  -8   0  -4   41.96    7.46
   9   0   4    3.22    2.97
  -9   0  -4    3.49    2.55
 -10   0  -4    2.79    3.57
  10   0   4    2.71    3.36
 -11   0  -4   -1.09    2.94
  11   0   4    0.13    2.48
  -7  -1   4   60.85   10.56
   7   1  -4   54.46   10.30
  -6  -1   4  116.53   15.49
   6   1  -4   83.40   14.83
  -5  -1   4  171.69   22.01
   5   1  -4  133.15   21.57
  -4  -1   4  274.56   32.28
   4   1  -4  203.54   31.97
  -4   1   4  241.25   32.17
   3  -1  -4  194.89   30.82
  -3  -1   4  263.82   31.02
  -3   1   4  211.34   30.82
   3   1  -4  261.94   31.03
  -2  -1   4  111.01   17.36
   2  -1  -4  100.73   13.73
   2  -1  -4  102.61   14.45
   2   1  -4  111.70   17.47
  -2   1   4  103.86   13.73
  -1  -1   4   71.72   10.92
   1   1  -4   75.15   11.29
   0  -1   4  365.21   47.02
   0  -1   4  333.19   46.84
   0   1  -4  403.35   47.04
   0   1  -4  340.06   46.89
  -1  -1  -4   75.50   11.15
   1  -1   4   58.70   10.75
   1  -1   4   69.85   11.74
   1  -1   4   79.86   10.95
  -1   1  -4   75.17   11.38
  -1   1  -4   89.71   12.17
   1   1   4   82.35   11.29
  -2  -1  -4  481.03   60.49
   2  -1   4  471.53   60.72
   2   1   4  435.12   60.28
  -3  -1  -4   43.71    6.60
   3  -1   4   48.32    9.03
   3  -1   4   40.54    6.98
  -3   1  -4   62.68    7.57
   3   1   4   57.38    8.65
  -3   1  -4   65.42    9.45
   3   1   4   45.47    6.58
   4  -1   4  102.86   15.28
   4  -1   4   90.45   16.79
  -4  -1  -4  123.07   15.02
   4   1   4  119.18   14.98
  -5  -1  -4   21.67    3.82
   5  -1   4   22.14    4.63
  -5   1  -4   24.86    4.71
   5   1   4   17.43    3.66
   6  -1   4   42.09    6.85
  -6   1  -4   41.75    6.79
  -7  -1  -4   23.62    4.20
   7  -1   4   17.06    4.63
   7   1   4   20.10    4.04
  -7   1  -4   13.95    3.96
   8  -1   4    2.42    2.34
  -8  -1  -4   -1.32    2.12
  -8   1  -4    6.14    3.33
   8   1   4    7.95    2.73
  -9  -1  -4   21.21    5.49
   9  -1   4   27.67    6.26
   9   1   4   31.18    5.84
  -9   1  -4   22.29    5.38
  10  -1   4   -0.29    3.27
 -10  -1  -4    5.39    3.48
  10   1   4    0.54    2.79
 -10   1  -4    5.12    3.58
 -11  -1  -4    2.93    3.43
  11  -1   4    3.62    3.80
  11   1   4    3.44    3.24
  -8  -2   4   29.51    8.08
   8   2  -4   27.24    7.64
  -7  -2   4  117.99   16.72
   7   2  -4   95.97   16.67
  -6  -2   4  140.85   20.47
  -5  -2   4  156.88   22.77
   5   2  -4  170.69   22.97
  -4  -2   4  147.87   21.36
  -4  -2   4  212.34   32.07
   4   2  -4  143.15   21.33
   4   2  -4  164.54   31.01
  -3  -2   4   23.46   11.53
   3  -2  -4   35.22    6.35
   3  -2  -4   41.15   11.01
  -3   2   4   38.66   11.28
  -3   2   4   28.22    5.98
   3   2  -4   13.97   10.77
   2  -2  -4   49.21    7.14
  -2  -2   4   42.56   13.11
   2   2  -4   41.62   13.48
  -2   2   4   39.45    7.01
  -1  -2   4   60.98   13.48
   1  -2  -4   52.05    8.23
  -1  -2   4   61.28   10.40
  -1  -2   4   60.18   10.80
   1   2  -4   62.53    9.84
   1   2  -4   63.88   14.02
  -1   2   4   59.48    8.28
   1   2  -4   55.55    9.97
   0  -2  -4  120.73   18.02
   0  -2   4  129.61   18.24
   0   2  -4  143.56   19.03
   0   2  -4  126.24   18.51
  -1  -2  -4  412.74   46.63
   1  -2   4  339.78   46.57
   1  -2   4  310.90   47.16
  -1   2  -4  402.67   47.70
  -1   2  -4  326.94   46.52
  -1   2  -4  373.98   46.77
   1   2   4  328.81   46.34
   2  -2   4  160.25   22.46
   2  -2   4  158.74   22.32
  -2  -2  -4  139.98   22.12
   2  -2   4  164.56   22.83
  -2   2  -4  156.13   22.47
  -2   2  -4  169.97   22.90
  -2   2  -4  188.94   22.61
   2   2   4  154.06   22.12
   3  -2   4  113.62   17.16
   3  -2   4  111.12   15.71
  -3  -2  -4  115.82   14.86
  -3   2  -4  124.42   17.44
  -3   2  -4  113.97   15.72
  -4  -2  -4   37.19    5.67
   4  -2   4   37.07    8.61
  -4   2  -4   51.92    7.23
  -4   2  -4   52.23    8.87
   4   2   4   42.22    5.70
   5  -2   4   18.05    4.14
  -5  -2  -4   20.05    3.43
   5  -2   4   30.08    7.20
   5   2   4   17.64    3.38
  -5   2  -4   23.76    4.94
  -6  -2  -4   26.13    4.27
   6  -2   4   18.49    4.83
  -6   2  -4   18.47    4.86
   6   2   4   20.81    3.83
  -7  -2  -4   30.65    5.63
   7  -2   4   30.14    5.92
   7   2   4   32.79    5.54
  -7   2  -4   29.45    5.87
   8  -2   4   23.78    5.56
   8   2   4   35.57    5.58
  -8   2  -4   23.57    5.60
   9  -2   4   22.65    5.52
  -9   2  -4   23.72    5.60
  10  -2   4   32.51    7.33
  11  -2   4    0.56    2.85
 -10  -3   4    3.24    3.78
  -9  -3   4    7.07    5.47
   9   3  -4    0.59    3.07
  -8  -3   4   16.47    6.39
   8   3  -4    9.18    4.78
  -7  -3   4   45.25    9.62
   7   3  -4   46.96    9.18
  -6  -3   4   40.70    8.42
   6   3  -4   63.44    9.78
   5  -3  -4   38.01   10.68
   5   3  -4    3.61   11.37
   5   3  -4   35.54    6.62
  -4  -3   4   18.25    4.77
  -4  -3   4   39.22   15.60
  -4   3   4   24.67    3.63
   4   3  -4   30.96    5.80
   4   3  -4   32.81   15.24
  -3  -3   4    3.93   10.00
   3   3  -4   29.05   14.91
  -3   3   4    9.72   10.55
  -2  -3   4   27.92   12.84
   2  -3  -4   33.00   14.39
  -2   3   4   34.96    5.90
   2   3  -4   38.94   15.26
  -2   3   4   33.56   12.96
  -1  -3   4   43.67   14.21
  -1  -3   4   32.26    8.27
   1  -3  -4   37.01    5.57
  -1  -3   4   29.79    7.43
   1  -3  -4   37.17    5.57
  -1   3   4   33.42    5.55
   1   3  -4   27.99    7.54
   1   3  -4   30.39   13.36
   1   3  -4   45.49    9.48
  -1   3   4   37.57    5.52
   0  -3   4   37.08    7.32
   0  -3  -4   37.05    6.16
   0  -3   4   26.73   11.23
   0  -3   4   51.30    8.84
   0  -3  -4   37.01    6.21
   0   3  -4   29.62   11.97
   0   3  -4   46.48    7.72
   0   3   4   39.93    6.35
   0   3  -4   39.00    8.80
   0   3   4   32.25    6.20
   1  -3   4  161.05   21.08
   1  -3   4  147.77   20.63
  -1  -3  -4  141.82   19.78
   1  -3   4  114.82   20.96
   1   3   4  136.94   19.74
  -1   3  -4  162.93   21.10
  -1   3  -4  164.81   21.67
   2  -3   4   17.61    5.32
   2  -3   4   10.29    4.06
   2  -3   4   10.93    3.79
  -2   3  -4    8.25    3.55
  -2   3  -4    5.16    2.99
   2   3   4    7.24    2.83
  -2   3  -4    6.95    3.94
  -2   3  -4    5.41    3.23
   3  -3   4    6.68    2.61
   3  -3   4    7.45    5.17
   3  -3   4    8.70    3.97
   3  -3   4    8.82    4.55
  -3   3  -4   15.49    4.39
  -3   3  -4    3.85    2.44
  -3   3  -4   10.43    4.70
  -3   3  -4    6.33    4.03
   4  -3   4   13.88    3.61
   4  -3   4   17.78    5.85
  -4   3  -4    9.96    3.30
  -4   3  -4   34.27    7.40
   5  -3   4   50.20   10.63
   5  -3   4   35.36    7.05
  -5   3  -4   39.21    9.05
  -5   3  -4   54.25    7.51
   6  -3   4   42.13    7.16
  -6   3  -4   28.24    6.11
   7  -3   4   49.86    8.38
  -7   3  -4   35.31    7.21
   8  -3   4   18.76    4.91
  -8   3  -4   16.21    5.44
   9  -3   4    9.41    3.81
  10  -3   4    7.63    3.95
 -10  -4   4    7.94    5.26
  10   4  -4   10.92    5.26
   9   4  -4   13.10    5.14
  -8  -4   4   34.52    8.89
   8   4  -4   38.20    8.64
  -7  -4   4   11.09    5.11
   7   4  -4   25.37    6.68
  -6  -4   4    5.52    3.55
   6  -4  -4    3.79    7.13
   6   4  -4    4.16    3.48
   5  -4  -4   31.96    4.94
  -5  -4   4   24.10   17.06
   5  -4  -4   64.70   16.05
  -5  -4   4   24.14    6.14
   5   4  -4   25.20   17.81
  -5   4   4   31.40    4.94
   5   4  -4   26.55    6.45
   4  -4  -4   14.20    2.92
   4  -4  -4   36.09   14.29
  -4  -4   4   36.73   19.50
   4   4  -4   11.86    4.11
  -4   4   4    9.15    2.68
  -4   4   4   39.56   13.80
   4   4  -4   20.05   16.44
   3  -4  -4   21.30   13.77
  -3  -4   4   15.52   13.57
   3   4  -4    9.42   14.04
  -3   4   4   15.75   14.37
  -2  -4   4    3.33    4.47
   2  -4  -4   12.86    3.39
   2  -4  -4    3.83   11.48
  -2  -4   4    3.72   10.58
   2   4  -4    7.49   13.26
  -2   4   4   11.41    3.37
   1  -4  -4   78.63   12.65
  -1  -4   4  148.91   29.16
  -1  -4   4   88.42   14.78
   1  -4  -4   95.78   13.03
   1   4  -4   87.90   24.08
   1   4  -4   96.09   15.97
   0  -4  -4   35.27    4.78
   0  -4   4   14.87    6.55
   0  -4   4   52.95   16.37
   0  -4   4   35.39    8.36
   0  -4  -4   38.21    6.70
   0  -4  -4   43.30    5.61
   0  -4  -4   46.82    5.84
   0   4   4   45.43    7.11
   0   4  -4   32.17    7.43
   0   4  -4   32.69    7.88
   0   4   4   30.26    5.44
   0   4   4   27.19    4.66
   0   4  -4   54.93   17.44
   1  -4   4   30.61    7.63
  -1  -4  -4   36.78    6.29
  -1  -4  -4   38.25    5.77
   1  -4   4   47.50    8.15
   1  -4   4   21.60    7.15
  -1   4  -4   40.17   14.78
  -1   4  -4   33.68    8.50
  -1   4  -4   42.63    8.88
   1   4   4   51.21    5.97
   2  -4   4   40.38    8.77
   2  -4   4   46.21    8.06
   2  -4   4   39.85    8.14
   2   4   4   38.34    5.50
  -2   4  -4   48.51    8.90
  -2   4  -4   46.65    8.77
  -2   4  -4   32.21    7.06
  -2   4  -4   39.85    7.65
  -3  -4  -4    5.20    1.18
   3  -4   4   16.60    3.80
   3  -4   4    3.04    2.74
   3  -4   4   10.77    4.74
   3  -4   4    7.43    4.08
  -3   4  -4    2.51    3.71
   3   4   4    6.25    1.19
  -3   4  -4    1.73    3.25
  -3   4  -4    4.24    2.47
  -3   4  -4   16.25    5.26
   4  -4   4    3.14    2.82
   4  -4   4    5.49    4.95
   4  -4   4    2.26    2.22
   4  -4   4    2.96    3.20
  -4   4  -4    3.05    3.02
  -4   4  -4    1.35    2.18
  -4   4  -4    3.38    4.55
  -4   4  -4    3.83    4.22
   5  -4   4   56.79   10.90
   5  -4   4   31.39    7.04
   5  -4   4   58.26    8.92
  -5   4  -4   36.40    7.13
  -5   4  -4   64.44   10.55
   6  -4   4    6.96    3.22
   6  -4   4    4.10    4.27
  -6   4  -4    7.76    3.79
   7  -4   4    3.37    2.76
   8  -4   4    5.16    3.26
  -8  -5   4    2.06    2.47
   8   5  -4    0.38    3.20
  -7  -5   4    0.56    2.37
   7   5  -4    2.94    2.71
   6  -5  -4    2.54    1.74
  -6  -5   4    0.74    2.24
   6  -5  -4    5.75    4.31
  -6  -5   4    5.66   12.96
   6  -5  -4    2.59    7.18
  -6   5   4    4.55   10.35
   6   5  -4    1.17   19.11
  -6   5   4    1.35    1.61
   6   5  -4    2.74    2.61
   5  -5  -4   -0.78    7.71
   5  -5  -4    0.95    1.40
   5  -5  -4    1.41    2.72
  -5  -5   4    3.60   13.50
  -5  -5   4   -0.35    1.46
  -5   5   4   -0.18    2.29
   5   5  -4   -0.06   13.82
   5   5  -4   -0.11    2.16
  -5   5   4    8.20   12.57
  -5   5   4   -0.45    1.42
   4  -5  -4    2.47    3.53
  -4  -5   4   14.36   17.65
   4  -5  -4   15.53   13.74
   4   5  -4    4.22   14.68
  -4   5   4   14.87   14.82
  -4   5   4    3.18    3.32
   3  -5  -4   18.81    4.92
   3  -5  -4   18.01    4.71
  -3  -5   4    8.05   13.88
   3  -5  -4   30.24   16.84
  -3   5   4   16.05    4.66
  -3   5   4   26.79   18.80
  -3   5   4   18.40    4.49
   3   5  -4   28.58   23.53
   2  -5  -4   54.76    9.04
  -2  -5   4   40.07   10.87
  -2  -5   4   28.57   17.21
   2  -5  -4   57.33    9.37
   2  -5  -4   50.61   21.18
   2   5  -4   83.77   25.98
  -2   5   4   59.70    9.31
   2   5  -4   75.71   13.83
  -2   5   4   61.95   24.04
  -2   5   4   63.56    9.06
   1  -5  -4   12.46   12.82
   1  -5  -4   11.85    4.04
  -1  -5   4   15.89    6.85
  -1  -5   4   56.86   19.42
  -1   5   4   24.71    5.35
  -1   5   4   16.80    3.92
   1   5  -4   12.23    5.85
  -1   5   4   11.05   14.65
   1   5  -4   31.84   17.91
   0  -5  -4   52.21    6.48
   0  -5   4   50.98    9.85
   0  -5   4   33.34    8.63
   0  -5   4   76.54   21.49
   0  -5  -4   53.53    8.79
   0   5  -4  106.06   29.87
   0   5  -4   32.48    9.69
   0   5   4   37.15    6.39
   0   5   4   33.54    8.29
   0   5  -4   64.87   11.60
   1  -5   4   30.59    7.57
   1  -5   4    8.45    4.54
  -1  -5  -4   21.33    3.50
   1  -5   4   22.63    6.51
   1  -5   4   20.69   12.49
  -1   5  -4   45.83   17.06
   1   5   4   14.94    3.39
  -1   5  -4    6.45    4.59
  -1   5  -4   18.58    5.66
   2  -5   4    1.33    4.22
   2  -5   4    2.87    3.59
   2  -5   4    2.51    8.26
   2  -5   4    1.19    2.79
   2  -5   4    3.37    3.21
  -2  -5  -4    2.87    1.38
   2   5   4    4.00    1.50
  -2   5  -4    1.44    3.65
  -2   5  -4    2.90    3.24
  -2   5  -4    0.63    2.14
  -2   5  -4    0.36    2.77
   3  -5   4    9.78    4.32
   3  -5   4   16.87    6.12
  -3  -5  -4    4.68    1.47
   3  -5   4    4.71    2.80
   3  -5   4    8.73    3.79
  -3   5  -4   11.16    4.52
  -3   5  -4   11.33    3.81
  -3   5  -4   10.33    4.14
   3   5   4    7.89    1.70
  -3   5  -4    7.34    4.25
   4  -5   4    1.85    3.19
   4  -5   4    1.21    2.69
   4  -5   4    3.05    3.20
  -4   5  -4    0.82    1.98
  -4   5  -4    3.81    3.72
  -4   5  -4    2.19    3.35
  -4   5  -4    2.04    3.96
   5  -5   4    4.54    3.66
   5  -5   4    4.48    5.04
   5  -5   4    0.96    2.21
  -5   5  -4    2.08    3.45
  -5   5  -4    4.40    4.95
  -5   5  -4    7.48    3.85
   6  -5   4    6.26    4.52
   6  -5   4   10.97    3.48
  -6   5  -4    2.83    3.72
   4  -6  -4    2.90    2.56
   4  -6  -4    0.35    2.75
  -4   6   4    2.99    3.24
  -4   6   4    6.42    3.56
   3  -6  -4    3.91    2.78
   3  -6  -4    5.56    2.70
  -3   6   4    2.50    3.03
  -3   6   4    2.35    2.87
   2  -6  -4    2.41    2.69
   2  -6  -4    6.56    3.13
  -2   6   4    6.80    3.27
  -2   6   4    7.96    2.99
   2   6  -4    4.79    4.89
   1  -6  -4    2.95    3.03
   1  -6  -4    6.13    2.48
  -1   6   4    5.54    3.43
   1   6  -4    3.55    5.61
  -1   6   4    4.14    2.46
   0  -6  -4    3.70    3.41
   0  -6  -4    5.17    2.40
   0  -6  -4    4.95    1.25
   0   6   4    6.23    4.13
   0   6   4    7.59    2.45
   0   6  -4    4.21    4.71
   0   6   4    2.24    1.11
  -1  -6  -4    2.71    3.58
   1  -6   4    2.72    3.64
  -1  -6  -4    1.70    2.09
  -1   6  -4    0.88    3.21
  -1   6  -4    1.76    3.74
   1   6   4    3.65    2.00
   2  -6   4    0.47    1.94
   2  -6   4   -1.58    2.84
  -2   6  -4   -0.53    3.11
  -2   6  -4    1.36    2.25
  -2   6  -4    8.32    5.17
   2   6   4    0.35    1.34
   3  -6   4    7.89    4.82
   3  -6   4    1.40    2.63
   3   6   4    0.92    1.05
  -3   6  -4    4.81    3.68
  -3   6  -4    2.22    3.19
  -7   0   5   37.28    8.92
   7   0  -5   38.06    8.25
   6   0  -5   98.58   15.12
  -6   0   5   95.61   15.07
   5   0  -5   29.31    6.67
  -5   0   5   29.42    6.78
  -4   0   5  125.44   16.35
  -4   0   5   97.07   16.98
   4   0  -5  117.33   17.33
   3   0  -5  316.02   41.66
   2   0  -5  119.13   16.46
  -2   0   5  118.49   16.33
  -1   0   5  176.39   23.47
   0   0   5   52.90    6.72
   0   0  -5   32.83    6.80
  -1   0  -5   79.32   10.91
   1   0   5   72.94   12.35
   2   0   5   98.39   16.95
  -2   0  -5  142.76   17.67
   3   0   5   30.77    8.02
  -3   0  -5   52.36    8.57
   4   0   5  266.66   38.09
  -4   0  -5  323.37   38.24
   5   0   5   24.55    4.54
  -5   0  -5   22.52    4.61
   6   0   5   14.86    3.55
  -6   0  -5   21.74    4.30
  -7   0  -5    9.91    3.04
   7   0   5   17.34    3.91
  -8   0  -5    1.25    1.89
   8   0   5    3.09    2.28
   9   0   5    1.36    1.98
  -9   0  -5    2.54    2.24
  10   0   5   35.67    7.45
 -10   0  -5   41.84    7.58
  11   0   5    1.19    3.20
 -11   0  -5    3.30    2.70
  -8  -1   5   54.19   10.29
   8   1  -5   52.79   10.27
  -7  -1   5  265.37   38.18
   7   1  -5  290.73   38.28
  -6  -1   5  121.44   16.98
   6   1  -5   93.82   16.46
   5  -1  -5  144.11   17.72
  -5  -1   5   90.68   16.84
  -5   1   5  122.69   17.44
   5   1  -5  124.62   17.34
  -4  -1   5  108.34   21.93
   4  -1  -5  141.29   17.86
   4   1  -5  112.12   21.79
  -3  -1   5   50.72   13.91
   3  -1  -5   62.11    9.34
  -3  -1   5   45.29    9.54
  -3   1   5   57.96    9.02
   3   1  -5   76.06   14.28
   2  -1  -5  170.28   22.43
   2  -1  -5  175.48   23.02
  -2  -1   5  170.45   23.80
  -2   1   5  186.73   23.22
   2   1  -5  152.59   23.40
  -1  -1   5  649.61   83.76
   1   1  -5  627.47   83.90
   1   1  -5  665.03   83.78
   0  -1   5   31.01    5.16
   0  -1  -5   21.24    3.35
   0   1  -5   38.01    6.08
   0   1   5   22.69    3.38
   0   1  -5   17.23    4.75
   1  -1   5  109.77   17.27
   1  -1   5  104.37   16.06
  -1   1  -5  146.64   17.90
  -1   1  -5  114.98   16.22
  -1   1  -5  111.17   15.94
   2  -1   5  490.79   75.76
  -2  -1  -5  596.47   75.72
  -2   1  -5  587.84   76.13
   2   1   5  645.27   75.88
  -3  -1  -5   36.63    6.91
   3  -1   5   25.74    6.96
  -3   1  -5   25.33    5.26
  -3   1  -5   33.08    7.02
   3   1   5   26.38    6.56
   4  -1   5    6.21    4.49
  -4  -1  -5    1.46    1.26
  -4  -1  -5   -0.13    2.51
   4  -1   5    2.43    1.84
  -4   1  -5    9.85    4.68
  -4   1  -5    3.16    1.86
   4   1   5    2.11    1.42
   4   1   5    6.73    4.46
   5  -1   5   94.55   15.32
  -5  -1  -5  108.78   12.61
   5  -1   5   75.64   12.68
   5   1   5  101.08   12.54
  -5   1  -5   76.44   12.70
  -5   1  -5  101.36   15.29
  -6  -1  -5    2.57    1.82
   6  -1   5    3.52    2.79
   6   1   5    6.39    2.15
  -6   1  -5    2.26    2.07
   7  -1   5    3.90    3.20
  -7  -1  -5    3.22    2.32
  -7   1  -5    0.92    2.12
  -8  -1  -5   57.59    8.78
   8  -1   5   55.77    8.88
   8   1   5   62.28    8.71
  -8   1  -5   45.09    9.02
   9  -1   5    2.10    2.54
  -9  -1  -5    5.36    3.22
   9   1   5    3.39    2.76
  -9   1  -5    2.71    3.18
  10  -1   5   -1.02    2.61
 -10  -1  -5    0.45    2.44
 -10   1  -5    1.81    2.24
  10   1   5    4.66    3.01
  11  -1   5    0.62    3.22
 -11  -1  -5    0.38    2.80
  11   1   5    1.14    2.93
 -10  -2   5   31.43    9.32
  -9  -2   5   26.12    8.47
   9   2  -5   52.77   10.19
  -8  -2   5   47.51    9.70
   8   2  -5   50.30   10.70
  -7  -2   5  117.25   16.20
   7   2  -5   80.66   15.09
  -6  -2   5   10.89    4.13
   6   2  -5    2.42    3.23
  -5  -2   5  267.88   49.82
  -5  -2   5  343.70   43.95
   5   2  -5  351.10   44.02
  -4  -2   5   39.39   15.62
   4  -2  -5   46.52    7.49
   4   2  -5   42.42   15.73
  -4   2   5   62.92    8.65
   4   2  -5   29.89    6.97
  -3  -2   5   25.66   10.75
  -3   2   5   16.21    8.17
  -3   2   5   22.22    3.14
   3   2  -5   21.61   10.83
   2  -2  -5  150.66   19.00
  -2  -2   5  162.80   20.58
  -2   2   5  117.78   18.83
  -1  -2   5   67.18   11.48
  -1  -2   5   79.52   12.03
   1   2  -5   66.16   11.46
   1   2  -5   81.33   12.15
   0  -2   5  361.06   42.84
   0  -2  -5  302.86   42.75
   0  -2   5  311.99   42.73
   0   2  -5  307.77   42.72
   1  -2   5   35.30    7.07
  -1  -2  -5   26.31    6.09
   1  -2   5   33.84    6.47
   1  -2   5   58.77    9.45
  -1   2  -5   30.69    6.38
  -1   2  -5   35.44    8.44
   1   2   5   34.69    6.78
   2  -2   5    7.94    3.64
   2  -2   5    7.21    3.18
   2  -2   5   12.25    4.71
  -2  -2  -5   18.85    4.62
  -2   2  -5    8.99    3.38
  -2   2  -5   11.03    3.96
   2   2   5    6.88    3.98
  -2   2  -5    6.88    4.23
   3  -2   5   35.31    8.91
  -3  -2  -5   42.26    8.04
   3  -2   5   45.76    6.85
  -3   2  -5   35.44    6.79
  -3   2  -5   43.14    9.36
   3   2   5   30.86    7.67
   4  -2   5   23.79    6.94
  -4  -2  -5   13.94    2.93
  -4   2  -5   24.10    6.69
  -4   2  -5   18.92    4.06
   4   2   5   23.74    3.07
   5  -2   5   17.28    6.17
   5  -2   5   20.12    4.09
  -5  -2  -5   14.37    3.03
   5   2   5   18.44    3.04
  -5   2  -5   23.39    6.45
  -5   2  -5   14.11    3.76
   6  -2   5   61.89   11.76
  -6  -2  -5   68.25    8.31
   6  -2   5   48.01    8.87
   6   2   5   54.36    8.20
  -7  -2  -5   49.04    6.27
   7  -2   5   35.88    7.23
  -7   2  -5   23.84    6.31
   7   2   5   38.09    6.02
   8  -2   5    5.85    3.73
  -8  -2  -5    2.51    2.28
  -8   2  -5    3.03    2.72
   8   2   5    7.00    2.52
  -9  -2  -5   13.43    3.52
   9  -2   5    6.10    3.93
   9   2   5    6.97    2.90
  -9   2  -5    6.60    3.60
  10  -2   5    0.15    2.54
 -10  -2  -5    2.00    2.59
  10   2   5    1.08    2.38
 -11  -3   5   15.28    6.35
  11   3  -5    9.14    5.08
  10   3  -5   40.09    8.95
  -9  -3   5   16.55    6.18
   9   3  -5   14.03    6.33
  -8  -3   5   46.82   11.23
   8   3  -5   69.40   11.35
  -7  -3   5   17.77    6.11
  -6  -3   5   33.67    7.03
   6   3  -5   42.42    7.95
   6   3  -5   27.15   15.47
   5  -3  -5   49.22   12.65
  -5  -3   5   17.47   16.48
  -5  -3   5   26.59    6.00
   5   3  -5   17.70    5.51
   5   3  -5   24.07   15.17
  -4  -3   5   50.01   19.43
   4  -3  -5  117.00   19.37
   4   3  -5   78.97   12.69
   4   3  -5   83.92   25.86
  -3  -3   5   39.42   16.15
   3  -3  -5   50.40    8.17
   3  -3  -5   50.31   15.58
  -3   3   5   48.57    8.25
  -3   3   5   86.81   18.71
   3   3  -5   35.46   16.03
  -2  -3   5   41.93   14.05
   2  -3  -5   34.40    5.36
   2   3  -5   28.35   13.39
  -2   3   5   19.51    4.89
  -1  -3   5   65.72    9.76
   1  -3  -5   48.73    7.31
  -1  -3   5   46.90   14.99
  -1  -3   5   63.96   10.79
   1  -3  -5   47.47    7.10
   1   3  -5   61.50   10.91
   1   3  -5   38.73   13.94
  -1   3   5   46.91    7.29
   1   3  -5   32.29    8.72
  -1   3   5   57.38    7.20
   0  -3  -5    8.65    2.55
   0  -3   5   12.26    4.42
   0  -3  -5    5.74    2.95
   0   3  -5   17.82    5.03
   0   3  -5   18.77    5.12
   1  -3   5   19.52    5.05
   1  -3   5   14.64    5.65
   1  -3   5    9.65    4.14
  -1  -3  -5   19.95    4.49
  -1   3  -5   17.52    4.87
  -1   3  -5   19.37    6.58
   1   3   5   27.55    4.92
  -1   3  -5   11.42    4.51
   2  -3   5   17.01    4.44
  -2  -3  -5    8.19    3.68
   2  -3   5    7.26    4.47
   2  -3   5   14.66    4.22
   2   3   5    5.94    3.33
  -2   3  -5   22.94    4.76
  -2   3  -5   10.25    5.32
  -2   3  -5    1.89    2.68
   3  -3   5   11.52    4.72
   3  -3   5    8.39    3.03
   3  -3   5   16.51    5.00
  -3   3  -5    2.91    2.44
  -3   3  -5   18.76    4.71
  -3   3  -5    8.19    3.78
   3   3   5    7.91    3.49
   4  -3   5   46.95    7.30
  -4  -3  -5   43.49    5.81
   4  -3   5   57.82   10.94
  -4   3  -5   71.04   10.26
  -4   3  -5   39.21    7.18
  -4   3  -5   64.21    9.67
   4   3   5   41.54    5.81
   5  -3   5   56.24   11.57
   5  -3   5   38.68    7.51
  -5  -3  -5   52.56    6.46
  -5   3  -5   68.99   10.70
   5   3   5   42.53    6.35
  -6  -3  -5   36.88    5.83
   6  -3   5   33.65    9.40
   6  -3   5   39.06    6.97
  -6   3  -5   31.20    6.76
  -6   3  -5   62.41   11.31
   6   3   5   43.23    5.74
   7  -3   5   -0.23    2.30
   7   3   5    3.00    1.80
  -7   3  -5    2.24    3.28
   8  -3   5    2.47    2.98
   8   3   5    5.99    2.40
   9  -3   5    0.43    2.44
 -10  -4   5   -0.08    2.61
  10   4  -5    5.03    4.64
  -9  -4   5   22.38    7.01
   9   4  -5   17.76    6.92
  -8  -4   5   13.49    4.83
   8   4  -5    3.83    3.53
  -7  -4   5    5.08    3.26
   7   4  -5    8.20    3.61
  -6  -4   5   10.78   13.64
  -6  -4   5    5.86    3.69
   6  -4  -5   15.15    9.70
  -6   4   5   17.37   10.34
   6   4  -5   32.25   18.54
  -5  -4   5   11.92   14.36
   5  -4  -5   16.50    2.96
   5  -4  -5   45.68   14.14
  -5  -4   5   12.36    4.34
   5   4  -5   17.52    5.18
   5   4  -5   13.81   15.23
  -5   4   5   17.93    2.98
  -5   4   5   39.82   14.13
   4  -4  -5  201.56   31.75
  -4  -4   5  113.78   34.58
  -4   4   5  191.87   32.27
   4   4  -5  112.93   32.28
   3  -4  -5   27.22   13.85
  -3  -4   5    6.62   11.44
  -3   4   5    9.54   13.59
   3   4  -5   18.96   18.32
   2  -4  -5  113.92   16.28
  -2  -4   5  146.51   31.61
  -2   4   5  128.60   16.44
   2   4  -5  114.86   27.84
  -2   4   5   79.38   26.59
   1  -4  -5   19.84    3.20
  -1  -4   5   28.50   13.27
   1  -4  -5   14.72    3.59
  -1  -4   5    9.67    5.95
  -1  -4   5   12.27    4.91
   1   4  -5    5.81    5.02
   1   4  -5    6.55    4.93
  -1   4   5   12.67    2.98
   1   4  -5   17.57   16.92
   0  -4   5    8.02   12.01
   0  -4   5    3.24    3.49
   0  -4   5    5.80    3.81
   0  -4  -5    4.01    2.32
   0  -4  -5    2.64    2.46
   0   4  -5   11.04    4.64
   0   4   5    6.84    3.03
   0   4  -5    3.06    9.25
   0   4  -5    1.21    3.73
   1  -4   5   25.47    6.97
   1  -4   5   11.00    5.16
   1  -4   5   14.32    5.07
  -1   4  -5   15.62    5.23
   1   4   5   16.16    3.92
  -1   4  -5   20.31    6.35
  -1   4  -5   18.88    6.12
  -2  -4  -5   11.55    4.09
   2  -4   5   22.20    7.48
   2  -4   5   24.28    6.24
   2  -4   5   23.22    6.35
  -2   4  -5   16.34    6.23
  -2   4  -5   17.98    5.57
   2   4   5   23.40    4.98
  -2   4  -5   16.32    5.16
   3  -4   5   23.31    5.44
   3  -4   5   30.40    6.44
   3  -4   5   31.18    8.05
  -3  -4  -5   22.87    3.25
   3  -4   5   23.50    6.10
  -3   4  -5   19.10    6.24
  -3   4  -5   18.73    6.08
  -3   4  -5   17.81    4.90
  -3   4  -5   32.09    7.57
   4  -4   5   22.19    7.24
   4  -4   5   39.17    7.46
   4  -4   5   28.92    6.58
   4  -4   5   19.08    5.08
  -4   4  -5   25.24    6.49
  -4   4  -5   15.86    4.79
  -4   4  -5   39.33    7.54
  -4   4  -5   25.92    7.30
   5  -4   5   69.16   10.46
   5  -4   5   43.06    9.83
  -5   4  -5   50.28    9.24
  -5   4  -5   35.58    7.77
  -5   4  -5   56.41   10.35
   6  -4   5   15.16    7.11
   6  -4   5    6.52    3.13
  -6   4  -5    4.96    5.22
   7  -4   5    4.87    3.68
   7  -4   5    4.98    5.67
   8  -4   5    3.27    2.74
  -8  -5   5    3.13    2.88
   8   5  -5    0.93    2.98
  -7  -5   5   -0.17    2.15
   7   5  -5   -0.08    1.76
  -6  -5   5   -0.27    1.33
   6  -5  -5    0.85    1.23
   6   5  -5    0.42    2.43
  -6   5   5    4.76    1.72
   5  -5  -5   -0.98    7.92
  -5  -5   5    5.60   16.91
  -5   5   5   15.67   14.32
   5   5  -5    8.78   14.90
  -4  -5   5    0.01   11.03
   4  -5  -5    9.87   10.24
  -4   5   5    4.90   10.40
   4   5  -5    3.64   19.48
   3  -5  -5   14.45   12.34
  -3  -5   5   35.01   17.84
  -3   5   5   15.08    4.19
   3   5  -5   10.55   15.62
  -3   5   5    4.22   12.06
   2  -5  -5   13.64   13.17
  -2  -5   5   20.34   15.37
   2  -5  -5   50.51    7.00
   2  -5  -5   33.73    6.20
   2   5  -5   14.26    7.27
   2   5  -5   40.66   23.90
  -2   5   5   22.34   16.30
  -2   5   5   37.62    6.30
  -1  -5   5    2.95    5.26
  -1  -5   5    0.48    3.45
  -1  -5   5   13.58   16.71
   1  -5  -5    8.49    3.09
   1  -5  -5    5.53    3.09
  -1   5   5    7.39    3.32
   1   5  -5    6.27    4.99
  -1   5   5   -1.09   11.23
  -1   5   5    8.24    2.38
   1   5  -5   12.60   14.70
   0  -5  -5    3.22    2.95
   0  -5   5   11.64   12.03
   0  -5  -5    1.82    1.80
   0  -5  -5    5.30    2.43
   0  -5  -5    2.14    1.15
   0  -5   5    2.17    3.41
   0  -5   5    0.10    4.22
   0   5   5    0.28    1.55
   0   5  -5    2.91    4.26
   0   5  -5   -0.10    3.24
   0   5   5    1.84    3.15
   0   5   5    0.69    2.00
   0   5  -5   -7.79   15.63
   0   5   5    1.52    1.00
   1  -5   5    1.93    9.18
   1  -5   5    8.17    4.42
  -1  -5  -5    9.87    2.48
  -1  -5  -5   10.66    2.94
   1  -5   5    5.27    4.72
   1  -5   5   10.01    4.55
  -1   5  -5    0.17    9.55
   1   5   5   17.85    3.06
  -1   5  -5   10.74    4.84
  -1   5  -5    8.02    4.72
   1   5   5    4.62    2.48
  -1   5  -5    6.28    4.65
  -2  -5  -5    9.99    2.02
   2  -5   5    4.24    3.40
   2  -5   5   10.92    5.04
   2   5   5    2.60    2.52
   2   5   5   11.79    2.35
  -2   5  -5    5.52    3.87
  -2   5  -5    3.12    4.33
  -2   5  -5    8.01    5.19
   3  -5   5   11.66    6.19
  -3  -5  -5    7.18    1.80
   3  -5   5    3.98    2.90
   3  -5   5   14.91    5.19
  -3   5  -5   10.98    5.14
   3   5   5   11.98    1.89
  -3   5  -5   11.90    5.04
  -3   5  -5    7.58    3.82
  -3   5  -5   10.65    4.71
   4  -5   5    3.00    3.14
   4  -5   5    4.01    3.55
   4  -5   5    0.96    4.38
  -4   5  -5    7.77    5.32
   4   5   5    1.11    0.60
  -4   5  -5    1.75    3.56
  -4   5  -5    2.75    3.58
   5  -5   5    4.88    4.55
   5  -5   5    2.79    2.44
  -5   5  -5    0.03    2.83
  -5   5  -5    2.48    4.73
   6  -5   5    2.49    2.44
   6  -5   5    1.91    5.34
  -6   5  -5    2.35    3.83
   3  -6  -5    9.18    3.22
   3  -6  -5    5.57    3.69
  -3   6   5    4.31    2.91
  -3   6   5    5.34    3.54
   2  -6  -5    4.32    2.65
  -2   6   5   11.27    3.50
  -2   6   5    3.87    3.09
   2   6  -5    4.66    5.17
   1  -6  -5    3.14    2.41
   1  -6  -5    0.65    2.39
  -1   6   5    1.66    2.16
  -1   6   5    1.27    2.68
   1   6  -5    0.24    3.69
   0  -6  -5    5.73    3.65
   0  -6  -5    3.72    1.63
   0   6   5    5.01    3.80
   0   6   5    8.55    2.61
   0   6  -5    5.99    5.85
   1  -6   5    3.09    4.33
  -1  -6  -5    4.02    3.48
  -1  -6  -5    1.87    1.53
   1   6   5    2.18    1.85
  -1   6  -5    1.21    3.13
  -1   6  -5   -1.09    3.16
   2  -6   5   -0.11    4.16
   2   6   5    4.69    1.73
  -2   6  -5    0.77    3.62
  -9   0   6  120.22   19.07
   8   0  -6    5.41    4.21
  -8   0   6    5.53    5.37
   7   0  -6    2.61    4.49
  -7   0   6    6.75    4.21
  -6   0   6   40.32    7.75
   6   0  -6   27.09    7.28
  -5   0   6  410.82   50.76
   5   0  -6  353.26   50.50
   4   0  -6   24.99    6.80
   4   0  -6   23.93    5.49
  -4   0   6   11.78    5.37
  -4   0   6   18.22    4.93
  -3   0   6   33.78    6.87
  -3   0   6   34.85    7.08
   3   0  -6   53.03    7.63
   3   0  -6   36.84    6.88
  -2   0   6   23.48    5.14
   1   0  -6   26.60    4.95
  -1   0   6   16.84    4.38
  -1   0   6   21.38    4.85
   0   0  -6   24.14    5.70
   0   0  -6   41.42    5.87
   0   0   6   33.33    5.51
  -1   0  -6  103.50   15.71
   1   0   6   96.52   15.60
  -1   0  -6   95.83   13.70
   1   0   6  102.28   13.76
   2   0   6   31.74    7.05
  -2   0  -6   18.62    6.06
   3   0   6   12.69    6.30
  -3   0  -6   11.06    5.56
  -4   0  -6    2.85    3.93
   4   0   6    7.28    2.51
   4   0   6    1.08    4.80
  -4   0  -6    5.32    2.01
  -5   0  -6    5.37    1.94
   5   0   6    6.83    2.65
  -5   0  -6    2.75    3.79
   5   0   6   -0.72    3.12
   6   0   6   32.07    5.68
  -6   0  -6   39.79    6.17
  -7   0  -6    1.28    2.25
   7   0   6    1.76    1.82
  -8   0  -6   17.75    4.22
   8   0   6   14.89    4.13
  -9   0  -6    8.98    3.24
 -10   0  -6    4.80    2.71
  10   0   6    7.96    3.12
 -10  -1   6    7.33    4.96
  -9  -1   6   25.93    7.94
   9   1  -6   25.14    7.57
  -8  -1   6   19.88    6.76
   8   1  -6   17.45    6.25
  -7  -1   6   44.84    8.97
  -6  -1   6   17.66    5.47
   6  -1  -6   14.14    5.00
   6   1  -6   17.22    5.22
  -6   1   6   14.00    5.27
  -5  -1   6   69.54   12.65
   5  -1  -6   94.09   13.30
  -5  -1   6   66.23   17.33
  -5   1   6  103.42   13.58
   5   1  -6  109.44   13.50
   5   1  -6   55.81   17.18
  -4  -1   6  126.13   18.53
  -4  -1   6  148.91   22.79
   4  -1  -6  131.76   18.31
   4   1  -6  147.71   22.98
  -4   1   6  104.24   18.01
   4   1  -6  133.10   18.65
  -3  -1   6  114.90   17.74
   3  -1  -6  117.85   14.23
   3  -1  -6   93.86   13.33
  -3   1   6  112.11   14.19
  -3   1   6   79.52   13.23
   3   1  -6   82.87   16.75
   2  -1  -6  107.49   15.22
  -2  -1   6  102.77   16.47
   2   1  -6  135.32   16.88
  -1  -1   6   14.43    3.90
  -1  -1   6   12.94    4.61
   1   1  -6    6.50    3.32
   1   1  -6   11.28    4.69
   0  -1   6   18.74    4.39
   0  -1   6   14.71    4.17
   0  -1  -6   13.75    2.42
   0   1  -6   14.67    4.06
   0   1  -6    9.71    3.62
   0   1   6   11.70    2.36
   1  -1   6   27.09    7.80
   1  -1   6   33.39    5.96
  -1  -1  -6   30.12    6.75
   1  -1   6   31.94    6.13
  -1   1  -6   25.18    7.28
   1   1   6   43.00    7.47
  -1   1  -6   22.19    5.17
  -1   1  -6   31.84    6.19
   2  -1   6   16.08    4.56
  -2  -1  -6   22.82    5.81
   2  -1   6   27.58    7.25
  -2   1  -6   23.61    4.77
  -2   1  -6   17.45    6.29
  -3  -1  -6   28.47    7.00
   3  -1   6   19.89    7.39
   3   1   6   25.48    6.66
  -3   1  -6   28.37    7.91
   4  -1   6   12.77    3.75
  -4  -1  -6   13.71    2.89
   4  -1   6   11.83    5.26
  -4  -1  -6   12.95    5.25
  -4   1  -6   11.63    3.18
   4   1   6   16.14    5.47
  -4   1  -6   14.76    6.72
   5  -1   6    5.38    2.29
  -5  -1  -6    6.82    1.97
  -5  -1  -6    2.92    3.53
   5  -1   6    2.99    4.29
   5   1   6    6.86    4.17
  -5   1  -6    6.22    5.29
   5   1   6    3.82    1.84
  -5   1  -6    3.48    2.62
   6  -1   6    1.77    4.13
  -6  -1  -6   12.74    3.04
   6  -1   6   13.78    3.59
  -6   1  -6   12.08    5.61
   6   1   6   17.11    3.41
  -6   1  -6   23.49    4.50
  -7  -1  -6   44.19    6.95
   7  -1   6   40.21    7.05
   7   1   6   40.84    6.88
  -7   1  -6   49.38    7.65
   8  -1   6   12.30    4.04
   8   1   6    8.78    3.15
  -8   1  -6    6.59    3.42
   9  -1   6    8.86    3.95
  -9  -1  -6   14.96    3.77
  -9   1  -6    9.10    3.94
   9   1   6   20.93    4.24
 -10  -1  -6    0.84    2.41
  10  -1   6   -0.49    2.57
 -10   1  -6    6.25    3.94
  10   1   6    0.21    2.28
 -11  -2   6    8.11    5.13
  11   2  -6    6.82    4.97
 -10  -2   6   74.24   14.34
  10   2  -6   91.93   15.40
  -9  -2   6   48.16   10.31
   9   2  -6   27.46    8.39
  -8  -2   6   55.15   11.06
   8   2  -6   46.07   10.06
  -7  -2   6   14.11    5.00
  -6  -2   6   27.46   13.45
   6  -2  -6   49.05    8.33
   6   2  -6   38.38    8.34
  -6   2   6   56.70    9.54
   6   2  -6   21.35   15.26
  -5  -2   6    5.03    3.25
   5  -2  -6    7.77    4.41
   5  -2  -6    8.11    4.84
   5   2  -6    7.78   11.01
  -5   2   6    7.70    4.83
  -5   2   6   14.53    4.61
   5   2  -6    3.22    2.95
  -4  -2   6   50.23    8.45
   4  -2  -6   32.48   10.52
  -4  -2   6   28.33   12.56
  -4   2   6   51.96   11.78
   4   2  -6   84.23   19.73
  -4   2   6   69.66    9.41
   4   2  -6   47.51    8.39
  -3  -2   6   17.00    9.23
   3  -2  -6   15.30    2.61
   3  -2  -6   26.70    4.61
   3   2  -6   32.12   13.48
  -3   2   6   12.42    2.69
  -2  -2   6  129.25   17.16
  -2  -2   6   86.56   19.40
   2  -2  -6  125.62   15.78
  -2   2   6  111.86   15.63
   2   2  -6  101.32   16.54
  -1  -2   6   51.09    9.28
  -1  -2   6   64.02    9.42
   1   2  -6   55.31    9.24
   1   2  -6   37.90    9.20
   0  -2  -6   33.04    7.62
   0  -2   6   31.22    6.90
   0  -2   6   36.29    6.71
   0   2  -6   34.56    7.17
   0   2  -6   26.78    6.29
   1  -2   6   51.38    8.53
   1  -2   6   30.34    9.01
   1  -2   6   39.81    7.86
  -1  -2  -6   51.06    8.53
  -1   2  -6   46.60    8.08
  -1   2  -6   51.59    8.57
   1   2   6   53.77    9.17
  -1   2  -6   42.92   10.48
   2  -2   6   62.29    9.79
  -2  -2  -6   57.57    8.64
   2  -2   6   34.31    7.22
   2  -2   6   35.81    7.48
   2   2   6   46.51    8.36
  -2   2  -6   26.38    7.62
  -2   2  -6   51.13    9.19
  -2   2  -6   48.64    7.70
  -3  -2  -6   21.06    6.33
   3  -2   6   17.68    7.43
  -3   2  -6   27.94    6.98
   3   2   6   17.95    5.55
  -3   2  -6   22.12    5.40
   4  -2   6   20.35    6.84
   4  -2   6   16.42    4.36
  -4   2  -6   25.02    5.26
   4   2   6   25.18    6.65
  -4   2  -6   37.62    9.29
   5  -2   6   13.24    3.39
  -5  -2  -6    9.38    2.00
   5  -2   6    9.13    5.61
   5   2   6    7.06    1.92
  -5   2  -6    4.44    2.60
  -5   2  -6    4.82    5.90
  -6  -2  -6    4.11    1.72
   6  -2   6   14.78    6.85
   6  -2   6    3.86    2.51
  -6   2  -6    2.40    3.06
  -6   2  -6    2.66    4.53
   6   2   6    3.90    1.71
  -7  -2  -6   67.53    9.06
   7  -2   6   80.53   13.56
   7  -2   6   56.12    9.60
   7   2   6   73.24    9.11
  -7   2  -6   44.39    9.33
  -8  -2  -6    0.61    1.89
   8  -2   6    0.17    2.18
   8   2   6    2.67    2.03
  -8   2  -6    2.01    3.06
  -9  -2  -6    4.45    2.46
   9  -2   6    2.89    3.34
   9   2   6    4.61    2.51
 -11  -3   6   40.16    9.05
  11   3  -6   22.89    7.99
 -10  -3   6    4.19    3.94
  10   3  -6    9.87    5.14
  -9  -3   6   22.97    8.23
   9   3  -6   37.85    8.28
  -8  -3   6   76.10   12.97
   7   3  -6   37.59    7.73
  -6  -3   6   26.56   14.69
  -6  -3   6   33.37    6.26
   6   3  -6   14.28    5.53
   6   3  -6   25.54   15.38
  -5  -3   6   22.09   16.23
   5  -3  -6   47.40   13.16
   5   3  -6   29.36   15.18
  -5   3   6   32.28    7.50
  -4  -3   6   25.87   13.95
   4  -3  -6   35.67   12.61
  -4   3   6   54.95    8.13
   4   3  -6   40.19   18.52
  -4   3   6   33.09   12.73
  -3  -3   6   25.50   12.61
   3  -3  -6   24.03    5.29
   3   3  -6   32.75   13.80
  -3   3   6   20.58    5.29
   2  -3  -6   30.68    5.08
  -2  -3   6   57.49   17.02
  -2  -3   6   18.19    6.26
  -2  -3   6   25.38    7.53
  -2   3   6   24.92    4.92
   2   3  -6   31.28   12.88
   2   3  -6   23.29    6.96
  -1  -3   6    5.35    3.60
  -1  -3   6    5.44    3.74
  -1  -3   6   18.06    9.34
   1   3  -6    2.95    8.03
  -1   3   6    5.21    1.50
   1   3  -6    3.13    3.79
   1   3  -6    6.04    3.89
   0  -3   6    7.91    4.37
   0  -3  -6    7.44    3.48
   0  -3   6    3.15    3.17
   0   3  -6    6.44    3.91
   0   3  -6    9.41    3.91
   1  -3   6   52.94    9.47
   1  -3   6   37.83   10.03
  -1  -3  -6   62.88    9.60
   1   3   6   64.13    9.68
  -1   3  -6   65.78   11.94
  -1   3  -6   50.33    9.37
  -1   3  -6   57.37    9.73
  -2  -3  -6    4.58    3.45
   2  -3   6   23.30    5.23
   2  -3   6   10.36    6.07
   2  -3   6    8.99    3.54
   2   3   6    2.20    3.16
  -2   3  -6    2.64    3.55
  -2   3  -6    7.74    3.68
  -2   3  -6    3.48    3.94
   3  -3   6    8.55    5.20
   3  -3   6    4.38    3.36
  -3  -3  -6    6.66    4.26
   3  -3   6   10.00    3.97
  -3   3  -6    9.73    3.99
   3   3   6    5.64    3.94
  -3   3  -6    7.79    4.68
  -3   3  -6   10.24    4.10
   4  -3   6   17.87    7.11
   4  -3   6   28.16    5.19
  -4   3  -6   13.51    3.69
   4   3   6    3.23    3.42
  -4   3  -6   11.72    5.45
  -4   3  -6   14.90    5.79
   5  -3   6   27.90    7.81
   5  -3   6   20.18    4.93
  -5   3  -6   30.63    7.88
  -5   3  -6   11.06    4.06
   5   3   6   17.44    2.77
   6  -3   6   15.29    4.20
   6  -3   6   13.74    7.92
  -6  -3  -6   18.24    3.08
  -6   3  -6   12.06    4.04
   6   3   6   16.70    3.00
  -6   3  -6   23.14    7.27
   7  -3   6    8.55    3.94
   7  -3   6    2.40    4.94
  -7  -3  -6    1.83    1.57
   7   3   6    3.53    1.53
  -7   3  -6    2.66    4.00
  -8  -3  -6    3.26    1.99
   8  -3   6    5.63    3.39
   8   3   6    4.09    1.90
   9  -3   6    2.49    2.59
  -9  -3  -6    3.58    2.50
   9   3   6    0.28    1.85
  -9  -4   6   15.83    6.28
   9   4  -6   15.09    5.90
  -8  -4   6    3.17    2.97
   8   4  -6    5.23    3.49
  -7  -4   6    1.75   11.21
  -7  -4   6    3.44    2.89
   7  -4  -6   13.81    8.31
   7   4  -6    4.64    3.27
   7   4  -6   10.12   14.11
   6  -4  -6   19.43   10.39
  -6  -4   6   16.76   14.58
  -6  -4   6    9.06    4.34
   6   4  -6    8.42    4.56
   6   4  -6   22.41   15.96
  -6   4   6   26.74   11.78
   5  -4  -6   15.36    2.49
  -5  -4   6   21.77   14.85
   5   4  -6   10.28   14.97
   5   4  -6   19.17    5.67
  -5   4   6   54.28   15.62
   4  -4  -6   45.81   16.32
  -4  -4   6   87.73   26.38
  -4   4   6   64.79   19.25
   4   4  -6   33.81   18.42
  -3  -4   6    5.56   11.17
   3  -4  -6   12.26    4.19
   3  -4  -6    6.61   11.81
  -3   4   6   17.27    4.44
   3   4  -6   45.21   17.78
  -3   4   6    0.46   11.92
   2  -4  -6   27.63    5.08
  -2  -4   6   16.98    6.93
  -2  -4   6   23.12   13.59
   2   4  -6   17.12    7.11
  -2   4   6   27.35    4.64
   2   4  -6   35.86   19.01
  -2   4   6   29.12    5.17
  -1  -4   6   24.63    7.45
   1  -4  -6   37.31    5.29
  -1  -4   6   60.94   19.03
  -1  -4   6   15.72    6.65
   1  -4  -6   32.01    5.12
  -1   4   6   31.94    5.36
   1   4  -6   29.06    8.17
  -1   4   6   27.09    5.05
   1   4  -6   33.65   14.99
   0  -4   6    5.41    9.16
   0  -4  -6   11.14    3.74
   0  -4  -6   22.44    4.04
   0  -4   6   11.85    4.85
   0  -4   6    2.44    3.68
   0   4   6   12.25    3.43
   0   4  -6    4.49    4.16
   0   4  -6   24.73    7.16
   1  -4   6    0.67    3.01
  -1  -4  -6    3.92    3.07
   1  -4   6   13.65    4.57
   1  -4   6    1.72    2.93
  -1   4  -6    0.77    2.78
   1   4   6    2.17    2.47
  -1   4  -6    4.25    3.67
  -1   4  -6    4.14    3.83
   2  -4   6   32.34    7.56
   2  -4   6   30.62    8.82
   2  -4   6   29.77    7.53
  -2  -4  -6   47.96    7.56
   2   4   6   40.41    7.29
  -2   4  -6   43.78    9.18
  -2   4  -6   41.00    8.01
  -2   4  -6   44.48    8.33
   3  -4   6    5.13    4.25
  -3  -4  -6    1.50    2.91
   3  -4   6   14.56    4.50
   3  -4   6    4.31    3.44
  -3   4  -6    7.70    4.75
  -3   4  -6    7.60    4.53
  -3   4  -6    2.82    2.43
   3   4   6    4.25    3.17
  -3   4  -6    9.36    4.30
   4  -4   6   29.65    6.52
   4  -4   6   24.45    8.16
   4  -4   6   21.09    6.15
   4  -4   6   15.47    4.85
  -4   4  -6   27.69    6.50
  -4   4  -6   27.64    7.22
  -4   4  -6   22.94    7.82
   5  -4   6    1.51    2.24
   5  -4   6    6.86    4.45
  -5  -4  -6    1.54    0.60
   5  -4   6    7.03    6.35
   5   4   6    1.02    0.50
  -5   4  -6   -1.13    2.60
  -5   4  -6    3.88    3.99
   6  -4   6    4.96    6.45
   6  -4   6    7.52    3.10
  -6   4  -6    4.79    6.06
   6   4   6    5.70    1.31
   7  -4   6    2.12    4.51
   7  -4   6    1.39    3.10
  -7   4  -6    0.32    3.38
   7   4   6    3.14    1.37
  -7  -5   6    6.32    3.62
   7   5  -6    3.64    3.17
  -6  -5   6    1.14    1.97
  -6   5   6    0.31    1.05
   6   5  -6   -0.99    1.26
   5  -5  -6    3.61    1.72
  -4  -5   6    2.45   10.91
   4  -5  -6    5.72   10.92
  -4   5   6    1.03   14.30
   4   5  -6    4.85   13.82
   3  -5  -6   57.09   19.63
  -3  -5   6   35.36   21.13
  -3   5   6   39.95   20.83
   3   5  -6   35.12   18.97
  -3   5   6   24.93    5.64
  -2  -5   6   13.21   13.28
   2  -5  -6    9.47    3.22
   2   5  -6    8.08    5.97
  -2   5   6   11.90    3.54
  -2   5   6   13.57   15.98
  -2   5   6   14.71    3.62
   2   5  -6   24.62   20.39
   1  -5  -6   12.00    2.70
  -1  -5   6    6.90    4.53
   1  -5  -6    5.71    2.71
  -1  -5   6   10.88   11.85
   1   5  -6   13.73   14.26
  -1   5   6    4.48    2.68
   1   5  -6    5.46    5.62
   1   5  -6    4.78    4.69
  -1   5   6    6.07    2.10
   0  -5  -6   15.06    3.72
   0  -5   6    8.43    4.44
   0  -5  -6    7.36    2.03
   0  -5   6   10.49   10.79
   0  -5  -6   13.35    3.91
   0   5  -6    6.75    4.55
   0   5  -6    5.83    4.83
   0   5  -6    9.65   12.21
   0   5   6   13.87    4.02
   1  -5   6    8.91   10.30
  -1  -5  -6    4.64    2.68
   1  -5   6    2.58    4.60
   1  -5   6    2.37    3.31
   1   5   6    6.60    2.83
  -1   5  -6    3.82    3.77
  -1   5  -6    1.75    4.21
  -1   5  -6    3.41    3.85
   2  -5   6   32.55    9.35
   2  -5   6   19.90    7.00
  -2  -5  -6   31.41    6.31
  -2   5  -6   20.50    6.48
  -2   5  -6   32.59    8.28
   2   5   6   32.06    6.12
  -2   5  -6   37.15    7.58
   3  -5   6    3.25    5.41
  -3   5  -6    1.26    3.24
  -3   5  -6    3.64    4.14
   3   5   6    2.41    2.64
  -3   5  -6    2.77    3.00
   4  -5   6   -0.16    3.46
   4  -5   6    0.37    2.26
  -4   5  -6    6.79    4.86
   4   5   6    2.30    0.79
  -4   5  -6    0.99    3.05
   5  -5   6    0.23    4.74
   5  -5   6   -0.91    1.96
  -5   5  -6   -0.17    3.29
  -5   5  -6    5.41    4.76
  10   0  -7   14.59    5.92
 -10   0   7   21.59    8.14
  -9   0   7   20.95    6.88
   9   0  -7   10.10    5.42
  -8   0   7   10.89    6.34
   8   0  -7   15.45    5.87
  -7   0   7   41.46    8.21
   7   0  -7   28.00    8.05
   6   0  -7   33.08    6.95
  -6   0   7   28.54    6.74
   5   0  -7   50.98   10.15
  -5   0   7   44.37    8.44
  -5   0   7   51.34   10.23
   5   0  -7   44.00    8.50
   4   0  -7   80.24   11.64
  -4   0   7   68.39   11.45
  -3   0   7   24.03    5.05
  -2   0   7   13.74    3.87
   2   0  -7   20.10    4.54
   1   0  -7    6.71    3.13
  -1   0   7    6.41    2.70
  -1   0   7    5.29    2.77
   1   0  -7    4.93    2.57
   0   0  -7    8.84    3.83
   0   0  -7   21.52    4.17
   0   0   7   18.23    3.89
   1   0   7   56.89    8.03
  -1   0  -7   63.37   11.22
  -1   0  -7   47.96    7.84
   1   0   7   38.62   10.56
  -2   0  -7  198.82   26.19
   2   0   7  161.50   25.62
   3   0   7   13.79    6.27
  -3   0  -7   13.01    6.31
   4   0   7   21.73    6.90
  -4   0  -7   17.64    6.38
  -5   0  -7    9.26    5.83
  -5   0  -7   11.31    3.24
   5   0   7   20.46    3.86
   5   0   7    3.57    4.79
  -6   0  -7   42.00    6.36
   6   0   7   37.25    6.34
   6   0   7   47.97    9.85
  -6   0  -7   35.45    9.75
  -7   0  -7   15.06    3.69
   7   0   7   17.41    3.78
   8   0   7    1.63    1.89
  -8   0  -7    1.89    2.21
  -9   0  -7    1.74    2.03
   9   0   7   -0.51    2.52
 -12  -1   7   14.11    6.40
 -11  -1   7    3.07    3.98
  11   1  -7    2.81    3.91
 -10  -1   7   -0.42    3.54
  10   1  -7    4.19    4.34
  -9  -1   7    7.45    4.99
  -9   1   7   14.65    6.84
   9   1  -7   12.16    5.23
   8  -1  -7   24.62    7.89
  -8  -1   7   39.87    8.55
   8   1  -7   43.81    9.30
  -7  -1   7    9.76    4.82
   7  -1  -7   21.14    5.99
  -7   1   7   15.15    5.45
   7   1  -7   15.46    5.18
   6  -1  -7   38.34    7.09
  -6  -1   7   17.06   10.32
   6   1  -7   23.55    6.67
  -5  -1   7   41.47   12.80
   5   1  -7   25.69   10.21
  -5   1   7   30.37    6.46
  -4  -1   7   81.36   14.72
  -4  -1   7   57.55   10.34
   4  -1  -7   75.01   10.07
  -4   1   7   46.11    8.98
   4   1  -7   57.89   10.36
   4   1  -7   61.71   14.08
   3  -1  -7   45.18    7.10
  -3  -1   7   60.85    9.37
   3  -1  -7   40.62    7.53
   3   1  -7   38.85    8.67
  -3   1   7   38.32    7.48
  -3   1   7   53.28    7.25
  -2  -1   7   95.90   14.22
   2  -1  -7  109.94   13.47
  -2   1   7   86.98   13.31
   2   1  -7   89.00   14.09
  -1  -1   7   77.26   13.63
  -1  -1   7  113.11   14.33
   1   1  -7   93.83   14.01
   0  -1  -7   66.70   10.12
   0  -1   7   79.53   11.90
   0  -1   7   88.79   11.81
   0   1   7   76.77   10.16
   0   1  -7   74.06   11.69
   0   1  -7   75.62   11.86
   1  -1   7    8.18    3.76
   1  -1   7   17.08    4.15
   1  -1   7   16.64    6.10
  -1  -1  -7   14.70    5.67
  -1   1  -7    7.67    4.82
  -1   1  -7   18.58    5.33
   1   1   7   23.68    6.57
  -1   1  -7   18.84    4.35
  -2  -1  -7   66.03   11.07
   2  -1   7   63.07    9.04
   2  -1   7   57.70   11.73
  -2   1  -7   52.16    8.51
   2   1   7   31.60   10.08
  -2   1  -7   40.08   10.79
   3  -1   7    1.54    3.60
  -3  -1  -7    8.26    5.71
   3   1   7   10.44    4.98
  -3   1  -7    1.70    3.67
   4  -1   7   22.78    7.73
  -4  -1  -7   30.67    8.55
   4   1   7   33.09    8.14
  -4   1  -7   38.62    9.19
  -5  -1  -7   15.92    3.34
   5  -1   7   23.04    7.07
  -5  -1  -7   17.54    7.03
   5  -1   7   10.17    3.35
   5   1   7   15.16    6.11
  -5   1  -7    8.11    5.62
  -5   1  -7   15.91    4.14
   5   1   7   19.87    3.52
   6  -1   7   28.13    8.06
  -6  -1  -7   23.15    4.25
   6  -1   7   16.68    4.53
   6   1   7   21.85    7.06
  -6   1  -7   24.17    5.16
   6   1   7   27.96    4.45
   7  -1   7   15.72    3.70
  -7  -1  -7   12.57    3.24
   7  -1   7    2.30    4.63
   7   1   7   14.37    3.37
  -7   1  -7   14.91    6.73
  -7   1  -7   14.04    3.74
  -8  -1  -7    2.14    2.32
   8  -1   7    1.66    2.65
   8   1   7    3.10    1.87
  -8   1  -7    3.20    2.84
   9  -1   7    2.13    2.27
  -9  -1  -7    1.50    2.31
  -9   1  -7    1.28    1.96
   9   1   7    1.31    2.04
 -11  -2   7   16.37    6.37
  11   2  -7   10.74    5.80
 -10  -2   7    5.86    4.44
  10   2  -7    2.99    4.65
  -9  -2   7   27.58    8.64
   9   2  -7   38.61    8.72
  -8  -2   7   14.06    5.68
   8   2  -7   25.84    7.31
   7  -2  -7   36.48    7.59
  -7  -2   7   31.91    8.14
  -7   2   7   37.70    8.97
   7   2  -7   18.00   14.52
   6  -2  -7   13.81    5.60
  -6  -2   7   34.03    5.99
   6  -2  -7    4.89    3.70
  -6  -2   7   13.23   11.22
  -6   2   7   13.96    5.06
   6   2  -7   10.86   10.09
   6   2  -7   35.67    6.67
  -5  -2   7   15.56   12.11
   5  -2  -7    9.06    5.31
   5   2  -7   33.44   13.35
  -5   2   7   22.38    6.55
  -4  -2   7   21.53   10.09
   4  -2  -7   13.18    3.21
   4  -2  -7   17.25    4.67
   4   2  -7   21.63   12.12
  -4   2   7   29.04    5.52
  -4   2   7   17.41    3.29
  -3  -2   7   32.92    8.39
   3  -2  -7   33.84    6.36
  -3  -2   7   48.89   14.29
   3  -2  -7   33.59    5.19
  -3   2   7   33.52    5.22
   3   2  -7   27.63   10.62
  -2  -2   7    7.16    4.51
   2  -2  -7    8.65    2.97
   2   2  -7    3.77    4.18
  -1  -2   7    9.15    4.11
  -1  -2   7   13.36    4.39
   1   2  -7    8.94    4.09
   1   2  -7   15.58    4.93
   0  -2   7   80.82   12.85
   0   2  -7   79.46   12.82
  -1  -2  -7   30.27    6.34
   1  -2   7   29.33    5.79
   1  -2   7   18.69    7.75
   1  -2   7   16.68    5.05
   1   2   7   24.85    6.82
  -1   2  -7   33.20    8.41
  -1   2  -7   18.06    5.08
  -1   2  -7   22.26    5.41
  -2  -2  -7   53.56    9.39
   2  -2   7   43.15    9.72
   2  -2   7   54.91    8.43
   2  -2   7   35.06    7.72
   2   2   7   42.17    8.39
  -2   2  -7   35.26    7.39
  -2   2  -7   31.07    9.35
  -2   2  -7   45.28    8.14
  -3  -2  -7   24.90    6.73
   3  -2   7   19.88    5.26
   3  -2   7   18.76    6.86
  -3   2  -7   21.49    5.34
  -3   2  -7   33.51    8.69
   3   2   7    8.57    4.90
   4  -2   7   26.33    8.90
  -4  -2  -7   35.52    7.52
  -4   2  -7   25.34    7.53
   4   2   7   20.78    6.56
  -5  -2  -7    1.61    1.37
   5  -2   7    6.95    3.26
  -5  -2  -7   -1.60    2.70
   5  -2   7    7.15    5.38
  -5   2  -7    0.91    2.10
   5   2   7    4.35    3.61
  -5   2  -7    6.30    5.18
   6  -2   7    4.80    3.22
   6  -2   7    2.81    5.03
  -6  -2  -7    5.69    1.92
  -6   2  -7    3.05    2.41
  -6   2  -7    5.02    5.00
   6   2   7    6.25    2.00
   7  -2   7   18.13    7.12
  -7  -2  -7    3.87    1.82
   7  -2   7    3.19    2.40
  -7   2  -7    2.27    2.19
  -7   2  -7   -3.34    3.31
   7   2   7    6.02    2.04
  -8  -2  -7    0.78    1.83
   8  -2   7    7.45    5.75
   8  -2   7    7.60    3.40
   8   2   7    4.10    2.09
  -9  -2  -7    5.59    2.37
   9  -2   7    0.03    2.01
   9   2   7    0.38    1.93
  10   3  -7   24.15    7.71
  -9  -3   7   11.44    5.55
   9   3  -7    7.02    4.48
  -8  -3   7    4.56    3.66
   8   3  -7    7.24    4.14
   7  -3  -7   12.10    6.03
  -7  -3   7    3.42    3.95
  -7  -3   7    3.48   10.65
   7   3  -7    4.40    3.48
   7   3  -7    6.51   11.91
  -6  -3   7    2.33    2.70
   6  -3  -7    5.73    6.31
   6  -3  -7    3.19    4.05
  -6  -3   7    5.66   10.28
  -6   3   7    4.88    7.25
  -6   3   7    7.52    4.92
   6   3  -7    2.90    3.03
   6   3  -7   19.08   15.87
  -5  -3   7   40.13   15.15
   5  -3  -7   29.93   10.21
  -5  -3   7   18.57    6.38
   5   3  -7   22.01    6.17
   5   3  -7   27.70   13.89
  -4  -3   7   35.98   16.18
   4  -3  -7   36.78    6.85
   4   3  -7   25.20   13.63
  -4   3   7   35.74    6.90
  -4   3   7   18.45   10.79
  -3  -3   7   37.68   14.91
   3  -3  -7   57.00    8.41
   3   3  -7   75.87   21.02
  -3   3   7   43.25    8.07
   2  -3  -7    1.67    2.01
  -2  -3   7    6.61    4.88
  -2  -3   7    3.58   10.37
  -2  -3   7    2.56    4.85
   2   3  -7    1.67    3.08
   2   3  -7    4.64    8.32
  -2   3   7    1.81    2.04
   2   3  -7    2.02    4.08
  -1  -3   7    7.84    4.10
  -1  -3   7    9.30    4.98
  -1   3   7    6.00    1.47
   1   3  -7    4.93    3.99
   1   3  -7    6.32    4.26
   0  -3   7    9.77    4.42
   0  -3   7   10.57    4.93
   0  -3  -7    6.01    3.75
   0   3  -7   27.57    6.94
   0   3  -7    4.51    3.53
   1  -3   7   10.48    4.67
   1  -3   7   14.17    6.73
   1  -3   7    8.37    3.58
  -1  -3  -7    5.36    3.54
  -1   3  -7   11.07    4.24
  -1   3  -7   10.54    4.02
   1   3   7    4.74    3.54
  -1   3  -7    4.31    4.28
   2  -3   7    1.67    3.79
  -2  -3  -7    2.88    2.83
   2  -3   7    0.49    2.54
   2  -3   7    1.28    2.57
  -2   3  -7   -1.52    2.41
  -2   3  -7   -0.27    2.91
  -2   3  -7    1.40    2.65
   2   3   7    0.10    2.74
  -3  -3  -7   48.26    9.30
   3  -3   7   50.96    8.79
   3  -3   7   48.90    8.86
   3  -3   7   36.88    9.91
  -3   3  -7   41.51    8.69
  -3   3  -7   48.90    9.48
   3   3   7   47.49    9.28
  -3   3  -7   39.18   10.29
   4  -3   7   12.24    5.22
  -4  -3  -7    7.19    4.52
  -4   3  -7   11.30    6.26
  -4   3  -7    1.40    2.29
  -4   3  -7    5.95    4.70
  -4   3  -7    5.21    4.78
   4   3   7    8.42    4.64
   5  -3   7   17.03    4.78
  -5  -3  -7   12.83    2.48
  -5   3  -7   14.02    4.01
   5   3   7   16.78    5.72
  -6  -3  -7    7.59    1.86
   6  -3   7    4.40    2.77
   6  -3   7   15.73    6.64
   6   3   7    8.76    1.92
  -6   3  -7    4.00    4.62
  -7  -3  -7    1.30    1.40
   7  -3   7    5.58    5.56
   7  -3   7    3.65    3.08
   7   3   7    2.24    1.45
  -7   3  -7    5.70    4.97
   8  -3   7    7.86    3.89
   8  -3   7    0.97    5.85
   8   3   7    1.80    1.67
  -8   3  -7    2.35    4.33
  -9  -4   7    4.86    3.61
   9   4  -7    1.78    3.14
  -8  -4   7    0.94    2.93
   8   4  -7    0.41    2.90
   7  -4  -7   12.02    8.72
  -7  -4   7    2.76    2.95
  -7  -4   7    5.35   11.60
  -7   4   7   10.06    8.67
   7   4  -7    1.19   12.33
   7   4  -7    7.48    3.92
  -6  -4   7    1.28    3.32
   6  -4  -7   24.05   11.39
  -6  -4   7    3.51   11.15
   6   4  -7    9.54   12.90
   6   4  -7    3.06    3.50
  -6   4   7   21.67   11.62
   5  -4  -7   33.67   13.91
  -5  -4   7   27.22   16.17
   5   4  -7   44.63   21.55
  -5   4   7   64.43   18.18
  -5   4   7   57.65    9.29
  -4  -4   7   36.56   16.40
   4  -4  -7   21.48   13.19
   4  -4  -7   51.12    7.96
  -4   4   7   41.34    7.88
   4   4  -7   41.31   18.50
  -4   4   7   37.86   16.74
   3  -4  -7   16.00    4.53
  -3  -4   7   21.44   16.42
   3   4  -7    4.39   11.58
   2  -4  -7   20.50    4.79
  -2  -4   7   20.02    6.88
  -2  -4   7   35.62   17.10
  -2   4   7   28.90    5.03
  -2   4   7   30.61    4.58
   2   4  -7   12.88    6.41
   2   4  -7   48.35   16.88
   2   4  -7   18.31    7.38
   1  -4  -7    1.36    1.37
   1  -4  -7    1.87    1.90
  -1  -4   7    3.10    4.48
  -1  -4   7    7.56   11.27
  -1  -4   7    0.85    3.42
   1   4  -7   -2.38    3.15
  -1   4   7    7.18    2.06
   1   4  -7    3.45    8.99
   1   4  -7    3.24    3.90
   0  -4   7    4.53    3.58
   0  -4  -7    2.70    1.95
   0  -4  -7    2.03    2.56
   0  -4   7    1.10    2.99
   0   4  -7    1.58    3.69
   0   4  -7    1.42    4.01
   1  -4   7   19.19    5.78
   1  -4   7   13.48    7.31
  -1  -4  -7   21.59    5.35
   1  -4   7   25.38    6.41
  -1   4  -7   21.48    7.60
  -1   4  -7    7.93    4.92
  -1   4  -7   28.40    7.25
   1   4   7   22.72    5.53
   2  -4   7   20.66    6.17
  -2  -4  -7   31.88    6.60
   2  -4   7   29.46    8.35
   2  -4   7   31.20    6.51
  -2   4  -7   17.73    6.34
   2   4   7   29.14    5.95
  -2   4  -7   13.99    6.15
  -2   4  -7   16.89    7.52
   3  -4   7    9.35    5.58
  -3  -4  -7   16.84    5.61
   3  -4   7   13.90    5.10
   3  -4   7   23.62    6.16
  -3   4  -7    9.95    4.70
  -3   4  -7   20.04    5.60
   3   4   7   30.76    6.45
  -3   4  -7   21.08    6.69
  -4  -4  -7    2.48    3.43
   4  -4   7    0.50    2.04
   4  -4   7    1.68    5.08
  -4   4  -7    2.92    3.50
   4   4   7    0.16    3.02
  -4   4  -7    3.11    3.45
  -4   4  -7    8.61    4.41
   5  -4   7    5.38    3.21
   5  -4   7   12.64    6.14
  -5   4  -7    6.72    4.27
  -5   4  -7    8.49    5.36
  -5   4  -7   17.54    5.49
   6  -4   7    6.15    4.84
   6  -4   7    2.14    2.32
  -6   4  -7    2.93    4.12
   6   4   7    1.01    0.82
   6   5  -7    3.36    3.31
  -4   5   7    3.54    2.88
   3  -5  -7    1.62    2.41
  -3   5   7    5.67    2.90
   2  -5  -7    7.59    2.66
   2  -5  -7   13.00    3.30
   2   5  -7    2.42    4.98
  -2   5   7    9.07    3.11
  -2   5   7    7.50    2.69
   1  -5  -7    7.24    2.46
   1  -5  -7    9.94    2.48
  -1   5   7    3.91    1.90
   1   5  -7    4.82    4.36
   1   5  -7    8.26    6.36
  -1   5   7    4.20    2.43
   0  -5  -7    2.38    2.40
   0  -5  -7    1.93    2.21
   0   5   7    1.83    2.50
   0   5  -7   -0.61    3.23
   0   5  -7    1.93    3.28
   1  -5   7    4.17    4.36
  -1  -5  -7    5.36    3.17
   1   5   7    1.50    2.39
  -1   5  -7    0.02    2.92
  -1   5  -7    4.05    4.08
  -1   5  -7    3.21    3.64
   2  -5   7    1.36    4.84
  -2  -5  -7    2.10    2.98
  -2   5  -7    3.50    4.34
  -2   5  -7    4.68    4.44
   2   5   7    4.90    3.23
  -2   5  -7    4.59    4.34
   3  -5   7    6.09    4.78
  -3  -5  -7    8.01    3.50
   3   5   7    3.54    3.26
  -3   5  -7    0.62    3.17
  -3   5  -7    6.69    4.02
   4  -5   7    1.17    3.72
   4  -5   7   -1.32    2.75
  -4   5  -7    0.19    2.70
   4   5   7    1.43    2.81
  -4   5  -7    2.76    3.41
 -12   0   8    4.72    4.44
 -11   0   8    1.61    3.59
  11   0  -8    1.57    3.79
  10   0  -8   11.21    5.18
 -10   0   8    8.92    5.26
   9   0  -8    7.45    5.68
  -9   0   8   16.07    6.18
  -8   0   8   30.28    8.19
   8   0  -8   30.97    8.86
  -7   0   8    1.49    4.06
   7   0  -8    6.82    4.01
   6   0  -8    4.21    3.29
   6   0  -8   16.60    6.31
  -6   0   8    6.95    5.61
  -6   0   8    4.60    4.07
  -5   0   8   97.49   16.36
  -5   0   8  109.39   16.20
   5   0  -8  113.49   15.90
   4   0  -8   15.47    4.56
  -4   0   8   14.75    4.68
   4   0  -8   14.97    4.70
  -4   0   8   11.22    4.20
  -3   0   8   43.50    8.52
   3   0  -8   58.11    8.57
   2   0  -8    3.14    2.62
  -2   0   8    0.12    2.41
   1   0  -8    4.75    3.15
   1   0  -8    5.32    2.84
  -1   0   8   11.34    3.78
  -1   0   8    7.12    3.05
   0   0  -8    5.03    2.57
   0   0   8    4.70    2.31
   0   0  -8    4.79    2.94
   1   0   8   15.81    3.80
   1   0   8   11.26    5.52
  -1   0  -8   16.15    3.85
  -1   0  -8   17.25    7.16
  -2   0  -8   21.95    6.94
   2   0   8   18.60    6.51
  -3   0  -8   24.46    7.52
   3   0   8   37.05    8.97
   4   0   8   90.01   15.59
  -5   0  -8    7.46    5.12
   5   0   8   14.88    6.25
  -5   0  -8    5.60    2.73
  -6   0  -8   13.66    3.42
  -6   0  -8   22.57    8.55
   6   0   8   21.85    7.65
   6   0   8   10.78    3.13
  -7   0  -8    9.36    2.90
   7   0   8    7.47    3.00
  -7   0  -8   13.11    5.77
   7   0   8   13.79    7.37
  -8   0  -8    4.97    2.40
   8   0   8    2.28    2.34
   9   0   8    0.20    2.29
  -9   0  -8   -0.49    1.54
 -11  -1   8    8.36    5.07
  11   1  -8    5.06    5.55
  10  -1  -8    2.11    4.83
 -10  -1   8    5.64    4.44
  10   1  -8    2.30    3.65
 -10   1   8    2.02    3.87
   9  -1  -8    5.87    4.34
  -9  -1   8   27.53    7.64
   9   1  -8    6.32    4.74
  -9   1   8   12.44    5.80
   8  -1  -8   28.02    8.40
  -8  -1   8   32.54    7.38
  -8   1   8   25.87    7.67
   8   1  -8   25.89    8.04
   7  -1  -8   28.85    7.90
  -7   1   8   31.85    7.69
   7   1  -8   39.67   13.41
  -6  -1   8    1.76    7.00
  -6  -1   8    5.55    3.49
   6  -1  -8    8.08    3.81
   6   1  -8   14.93    4.82
  -6   1   8    5.21    3.62
   6   1  -8    3.51    7.67
   5  -1  -8   22.96    5.77
  -5  -1   8   22.93    6.28
  -5  -1   8   38.13   11.82
   5   1  -8   28.30    6.10
  -5   1   8   34.01    6.32
   5   1  -8   23.56    9.86
   4  -1  -8   15.32    4.36
   4  -1  -8   22.92    5.72
  -4  -1   8   18.06    7.67
  -4   1   8   27.83    5.07
  -4   1   8   22.09    4.98
   3  -1  -8   44.22    6.38
   3  -1  -8   32.37    6.68
  -3  -1   8   46.29    8.23
  -3   1   8   35.91    6.27
   3   1  -8   26.96    6.90
  -2  -1   8   26.01    5.54
   2  -1  -8   27.39    4.83
  -2   1   8   15.47    4.51
  -1  -1   8   48.31    8.06
  -1  -1   8   50.44    8.32
   1   1  -8   27.76    7.17
   1   1  -8   39.07    7.21
  -1   1   8   40.18    6.43
   0  -1  -8   10.65    2.58
   0  -1   8    8.53    4.29
   0  -1   8    9.99    3.44
   0   1  -8   10.46    4.24
   0   1  -8   11.78    4.00
   0   1   8   10.41    2.50
   1  -1   8   10.98    6.34
   1  -1   8   11.18    3.93
   1  -1   8   10.96    3.18
  -1  -1  -8    7.30    5.54
  -1   1  -8    5.51    2.99
  -1   1  -8    3.11    3.98
  -1   1  -8    1.34    2.82
   1   1   8   10.63    4.80
  -2  -1  -8    4.15    4.95
   2  -1   8   13.03    6.03
   2  -1   8   13.38    4.23
  -2   1  -8   13.98    5.95
   2   1   8   10.85    5.13
  -2   1  -8   25.16    5.14
  -3  -1  -8   39.42    8.92
   3   1   8   46.50   10.24
  -4  -1  -8  141.90   18.41
   4  -1   8   82.36   16.70
   4   1   8   97.37   16.61
  -4   1  -8  100.11   17.25
  -5  -1  -8   42.27    9.91
   5  -1   8   32.13    9.95
   5   1   8   49.56   10.35
  -5   1  -8   63.28   10.79
   6  -1   8    0.86    4.47
  -6   1  -8    2.40    4.90
   6   1   8   27.48    7.54
   7  -1   8    7.45    5.58
  -7  -1  -8    1.72    1.90
   7  -1   8    2.81    2.52
  -7   1  -8    0.91    1.77
   7   1   8    1.63    3.69
  -7   1  -8    4.57    6.21
   7   1   8    0.39    1.57
  -8  -1  -8    0.87    2.02
   8  -1   8    3.35    2.28
   8  -1   8   -0.85    4.01
   8   1   8    3.23    2.03
  -8   1  -8    1.35    1.92
 -11  -2   8    6.23    5.60
  11   2  -8    6.67    4.97
 -10  -2   8   27.60    8.06
  10   2  -8   21.56    7.31
  -9  -2   8   -0.34    4.22
   9   2  -8    0.88    3.10
  -9   2   8    4.70    4.23
  -8  -2   8    4.99    3.92
   8  -2  -8   13.71    5.22
  -8   2   8   23.62    6.84
   8   2  -8    9.06    4.54
   7  -2  -8   12.33    4.93
  -7  -2   8   12.84    4.74
  -7  -2   8    0.90   10.11
   7   2  -8    3.62    3.40
  -7   2   8   24.82    6.39
   7   2  -8   18.53   13.82
   6  -2  -8   41.00    7.16
  -6  -2   8   17.17   11.65
   6  -2  -8   27.34    7.15
  -6  -2   8   13.93    6.14
   6   2  -8   24.30    6.84
  -6   2   8   28.17    7.80
  -6   2   8   37.95    7.15
   6   2  -8   25.62   13.39
  -5  -2   8   10.34    4.56
  -5  -2   8   14.75   10.97
   5  -2  -8   17.91    5.45
   5   2  -8   20.12   11.75
  -5   2   8   17.02    5.33
   4  -2  -8    3.12    1.73
   4  -2  -8    6.73    3.70
  -4  -2   8   10.03   10.03
   4   2  -8   22.89   11.51
  -4   2   8    2.57    1.67
  -3  -2   8   28.24    6.58
  -3  -2   8   22.96   10.57
   3  -2  -8   22.28    4.68
   3  -2  -8   23.82    4.13
   3   2  -8   15.62    5.58
  -3   2   8   19.72    3.94
  -3   2   8   22.56    5.25
  -2  -2   8    1.36    4.04
  -2  -2   8    8.68    4.78
   2   2  -8    7.59    3.81
  -1  -2   8    4.88    3.32
  -1  -2   8    9.46    4.02
   1   2  -8   10.04    4.32
   1   2  -8   12.44    4.43
   0  -2   8   28.61    6.56
   0  -2  -8   28.96    4.28
   0  -2   8   32.47    6.53
   0   2  -8   34.43    6.68
   0   2  -8   41.36    7.98
  -1  -2  -8   38.97    9.33
   1  -2   8   44.72    7.77
   1  -2   8   35.55    7.14
   1  -2   8   32.18    9.80
  -1   2  -8   35.76    7.47
  -1   2  -8   44.77    8.00
   1   2   8   29.67    8.16
  -1   2  -8   48.27    9.88
   2  -2   8   21.94    5.45
  -2  -2  -8   25.96    6.67
   2  -2   8   22.54    6.62
   2  -2   8   19.04    7.27
  -2   2  -8   23.46    7.63
  -2   2  -8   28.40    6.34
  -2   2  -8   25.44    6.10
   2   2   8   19.03    6.71
   3  -2   8   22.61    5.81
  -3  -2  -8   29.26    7.58
   3  -2   8   19.83    7.52
   3   2   8   29.78    7.42
  -3   2  -8   27.83    8.51
  -3   2  -8   31.37    6.89
  -4  -2  -8    7.93    5.83
   4  -2   8    5.73    5.01
  -4   2  -8    5.34    4.91
   4   2   8   10.47    5.83
  -5  -2  -8   23.54    6.73
   5  -2   8   11.91    5.99
   5   2   8    9.90    6.29
  -5   2  -8    4.19    2.56
  -5   2  -8   10.02    5.75
  -6  -2  -8   17.94    3.46
   6  -2   8   12.62    3.91
  -6  -2  -8   17.29    7.25
   6  -2   8   26.44    8.27
  -6   2  -8   26.12    8.26
   6   2   8   14.45    3.30
   6   2   8   24.85    7.83
  -6   2  -8   12.36    3.87
  -7  -2  -8    1.72    1.65
   7  -2   8    5.23    5.23
   7  -2   8    1.22    1.93
  -7   2  -8    5.03    4.73
   7   2   8    1.22    1.51
   8  -2   8    0.93    2.03
  -8  -2  -8    0.36    1.64
   8  -2   8    3.45    5.10
  -8   2  -8    2.00    5.09
   8   2   8    1.88    1.85
 -10  -3   8    6.12    4.15
  10   3  -8    4.72    3.92
  -9  -3   8   11.70    5.30
   9   3  -8   18.86    6.27
  -8  -3   8   10.68    4.57
  -8  -3   8   13.70   14.74
   8   3  -8   13.74    5.50
   8   3  -8    9.34   12.40
  -8   3   8   21.02    7.05
   7  -3  -8    6.26    4.00
  -7  -3   8   16.07   14.77
   7  -3  -8    7.22    5.98
  -7  -3   8    0.89    2.66
   7   3  -8    3.71    3.18
   7   3  -8   16.07   16.33
  -7   3   8    3.79    5.60
  -7   3   8   10.92    4.84
   6  -3  -8   89.38   13.10
  -6  -3   8   68.87   22.55
   6  -3  -8   66.54   15.42
  -6   3   8   64.20   12.51
   6   3  -8   88.34   25.13
   5  -3  -8   14.63    4.76
  -5  -3   8   26.15   15.25
  -5   3   8   13.42    4.91
   5   3  -8   20.31   15.78
  -5   3   8    2.89    8.40
   4  -3  -8   13.91    4.42
   4  -3  -8    3.22    1.39
  -4  -3   8    2.17    8.36
  -4   3   8    4.47    3.31
   4   3  -8   11.74   12.91
   3  -3  -8   30.71    5.75
  -3  -3   8   18.70    6.94
  -3  -3   8   24.96   11.55
  -3   3   8   30.20    5.81
   3   3  -8   24.32    7.41
   3   3  -8   29.95   12.36
  -2  -3   8   14.06    5.18
   2  -3  -8   10.13    3.48
  -2  -3   8   10.71    6.09
  -2  -3   8    6.50    7.80
   2   3  -8   13.76    5.27
   2   3  -8    3.90    4.53
  -1  -3   8    9.64    4.16
  -1  -3   8    4.99    3.82
   1   3  -8    3.75    4.41
   1   3  -8    3.61    4.92
   0  -3   8    4.28    3.56
   0  -3   8   -0.41    2.60
   0  -3  -8    3.42    3.96
   0   3  -8    4.64    4.68
   0   3  -8   -0.38    2.67
  -1  -3  -8   15.61    5.47
   1  -3   8   10.13    4.04
   1  -3   8    5.09    4.86
   1   3   8    7.54    3.85
  -1   3  -8   10.60    4.96
  -1   3  -8   11.99    6.72
   2  -3   8    8.77    3.66
   2  -3   8    6.49    3.73
   2  -3   8    4.40    4.68
  -2  -3  -8    4.63    3.50
  -2   3  -8    2.42    2.91
   2   3   8    5.33    3.32
  -2   3  -8    1.41    3.89
  -2   3  -8    6.92    4.03
  -3  -3  -8    8.72    4.04
   3  -3   8    6.74    3.61
   3  -3   8    3.61    4.47
   3  -3   8    2.77    4.11
  -3   3  -8    5.90    3.91
  -3   3  -8    7.04    4.49
   3   3   8    2.28    3.95
  -3   3  -8    2.03    4.92
   4  -3   8    5.64    5.11
  -4  -3  -8    6.36    5.04
   4  -3   8    6.68    3.76
   4   3   8    2.75    4.25
  -4   3  -8    5.88    4.95
  -4   3  -8    4.92    5.53
  -4   3  -8    5.10    4.47
   5  -3   8    0.44    2.04
   5  -3   8   10.06    5.83
  -5  -3  -8   16.66    5.86
   5   3   8    5.25    4.50
  -5   3  -8   -0.56    3.46
   6  -3   8    0.15    1.94
   6  -3   8   -0.10    4.52
  -6  -3  -8    0.25    1.07
  -6   3  -8    1.84    4.65
   6   3   8    0.57    1.11
   6   3   8   -0.22    4.13
   7  -3   8    0.07    2.58
   7  -3   8   -0.97    4.19
  -7   3  -8    8.61    6.88
   7   3   8    1.69    1.27
  -8  -4   8    1.00    2.90
   8   4  -8    8.16    4.08
  -7  -4   8   -0.40    1.93
   7   4  -8    1.52    2.50
   6  -4  -8    5.36    3.42
  -6  -4   8    9.10    3.87
   6   4  -8    4.06    3.25
  -6   4   8   15.08    5.36
  -5  -4   8   21.29   16.75
   5  -4  -8    9.36   10.15
   5  -4  -8    5.09    3.31
  -5   4   8    1.33   10.40
   5   4  -8    3.34   16.06
  -5   4   8   11.49    4.68
  -4  -4   8   34.28   16.86
   4  -4  -8   12.00    4.43
   4   4  -8   15.03   16.38
  -4   4   8   14.65    4.65
  -3  -4   8   -2.11    8.79
   3  -4  -8    7.34    3.22
  -3  -4   8    1.04    3.81
   3   4  -8   17.99   15.99
  -3   4   8   11.68    3.69
  -2  -4   8    7.92    4.62
  -2  -4   8    6.81    8.91
   2  -4  -8    8.73    3.02
  -2  -4   8    8.34    4.95
   2   4  -8   15.42    7.70
   2   4  -8   10.89   10.96
  -2   4   8   10.84    3.31
   2   4  -8    6.53    4.59
  -1  -4   8   -2.34    2.34
  -1  -4   8    0.90    3.23
   1  -4  -8    1.69    1.11
   1   4  -8   -0.01    3.06
   1   4  -8    4.01    4.28
  -1   4   8    4.18    1.54
   0  -4   8    5.78    4.89
   0  -4  -8   -0.16    2.74
   0  -4   8   -0.45    2.80
   0   4  -8    2.88    3.60
   0   4  -8    2.75    3.83
   1  -4   8    5.87    3.74
  -1  -4  -8    9.95    4.60
   1  -4   8    9.25    5.33
   1  -4   8    2.40    4.05
   1   4   8    5.76    3.82
  -1   4  -8    6.22    4.03
  -1   4  -8   -1.35    3.21
  -1   4  -8    1.82    3.35
   2  -4   8    1.76    2.96
  -2  -4  -8    0.53    2.91
   2  -4   8    4.55    5.51
   2   4   8    2.33    3.48
  -2   4  -8    3.14    3.19
  -2   4  -8    1.18    5.14
  -2   4  -8   -1.28    3.42
   3  -4   8    9.22    5.94
  -3  -4  -8    6.78    4.50
   3   4   8   11.70    4.90
  -3   4  -8   16.16    6.07
  -3   4  -8    8.93    4.35
  -3   4  -8    8.48    4.09
  -4  -4  -8    2.18    3.61
   4  -4   8   -0.09    5.84
   4   4   8    1.42    3.95
  -4   4  -8    3.14    3.49
  -4   4  -8    3.68    5.36
  -4   4  -8    2.07    3.20
  -5  -4  -8    0.92    2.80
   5  -4   8    5.75    4.94
   5  -4   8    2.16    2.30
  -5   4  -8   10.93    4.80
   5   4   8    2.24    3.75
  -5   4  -8    3.53    4.59
  -5   5   8    2.13    3.00
   4  -5  -8    3.81    2.87
  -4   5   8    4.30    3.06
   3  -5  -8    8.26    3.49
  -3   5   8    8.59    3.28
   2  -5  -8    0.18    1.64
   2  -5  -8    1.99    1.71
  -2   5   8    2.36    2.05
  -2   5   8    0.96    1.62
   2   5  -8    0.90    4.16
   1  -5  -8   16.06    3.32
   1  -5  -8    8.56    2.77
   1   5  -8   11.97    5.54
  -1   5   8   10.42    2.99
   0  -5  -8   -0.36    2.18
   0  -5  -8    1.36    2.26
   0   5  -8    3.19    5.24
   1  -5   8    2.57    5.23
  -1  -5  -8    3.75    3.04
  -1   5  -8    3.70    3.98
  -1   5  -8   -1.17    4.43
   1   5   8    0.67    2.60
  -2  -5  -8    6.45    3.66
   2  -5   8    2.15    4.93
  -2   5  -8    2.83    3.88
  -2   5  -8   -0.22    2.72
   2   5   8    0.99    2.86
 -11   0   9    9.09    6.24
  11   0  -9   10.37    5.31
 -10   0   9    2.27    4.91
  10   0  -9    3.15    3.67
   9   0  -9    5.82    5.58
  -9   0   9   21.49    6.90
   8   0  -9   15.23    6.36
  -8   0   9   10.92    5.26
   7   0  -9   10.03    4.50
  -7   0   9   15.25    5.85
  -7   0   9   10.63    6.71
   7   0  -9    9.54    6.19
   6   0  -9    6.91    3.85
  -6   0   9   25.33    6.71
   6   0  -9    3.67    4.86
  -6   0   9    5.05    5.06
   5   0  -9    6.04    3.36
  -5   0   9    7.85    3.60
   4   0  -9   86.04   12.72
  -4   0   9   72.35   12.04
   3   0  -9    3.99    2.67
  -3   0   9    2.11    2.98
  -2   0   9    2.31    2.88
   2   0  -9   11.01    3.40
   1   0  -9  122.96   15.92
   1   0  -9   98.51   15.64
  -1   0   9  101.08   15.52
  -1   0   9  110.58   15.92
   0   0  -9   77.43   12.14
   0   0   9   92.27   12.27
   0   0  -9   77.07   13.08
  -1   0  -9   10.18    3.21
   1   0   9   11.58    3.36
   1   0   9    1.85    5.63
  -1   0  -9    7.71    4.98
  -2   0  -9    1.27    4.16
   2   0   9    3.82    5.96
  -3   0  -9   53.82   11.45
   4   0   9   29.08    8.16
  -4   0  -9   19.85    7.91
  -5   0  -9    9.20    5.73
   5   0   9    7.65    5.82
  -6   0  -9    1.20    2.21
   6   0   9    0.92    4.27
   6   0   9    0.19    1.86
  -6   0  -9   -1.81    3.61
   7   0   9    4.48    5.58
  -7   0  -9    0.54    1.96
  -7   0  -9   -3.05    4.59
   7   0   9    0.75    1.65
   8   0   9    0.22    4.00
  -8   0  -9   -1.06    1.78
   8   0   9   -0.33    1.28
  11  -1  -9    4.39    5.03
 -11  -1   9    1.22    3.12
 -11   1   9    3.78    4.13
  10  -1  -9    9.29    5.99
 -10  -1   9   17.23    6.30
 -10   1   9    8.69    4.99
  10   1  -9    9.71    5.15
  -9  -1   9    3.65    5.01
   9  -1  -9    1.63    3.43
   9   1  -9    5.15    4.02
  -9   1   9    4.86    5.12
   8  -1  -9   13.34    5.69
  -8  -1   9   19.97    6.58
   8   1  -9   13.51    5.45
  -8   1   9   25.42    7.36
   8   1  -9    9.18    9.67
  -7  -1   9   10.89    8.81
   7  -1  -9    4.13    3.54
  -7  -1   9    2.32    3.06
   7   1  -9   -0.31    7.24
   7   1  -9    4.32    3.52
  -7   1   9    2.94    4.22
  -6  -1   9   34.95    7.55
  -6  -1   9   55.03   13.63
   6  -1  -9   40.05    7.66
   6   1  -9   23.62    7.54
   6   1  -9   33.63   11.49
  -6   1   9   45.57    8.49
   5  -1  -9    6.52    3.65
  -5  -1   9    9.49    4.82
  -5  -1   9    8.45    7.22
   5   1  -9    5.40    3.44
  -5   1   9    6.75    3.42
  -5   1   9   13.08    4.41
   5   1  -9   12.14    7.38
   4  -1  -9   31.65    5.92
   4  -1  -9   33.89    5.60
  -4  -1   9   19.38    6.53
  -4   1   9   17.89    6.08
  -4   1   9   23.34    5.14
   4   1  -9   18.29    6.06
  -3  -1   9    8.99    4.77
   3  -1  -9   14.82    3.70
   3   1  -9    7.91    4.12
  -3   1   9   16.89    4.00
  -2  -1   9   56.28    8.94
   2  -1  -9   35.38    7.14
  -2   1   9   38.37    7.32
   2   1  -9   51.66    8.20
  -1  -1   9   29.11    5.83
  -1  -1   9   26.00    6.47
   1  -1  -9   20.31    4.74
   1   1  -9   26.52    5.58
   1   1  -9   30.57    6.77
  -1   1   9   19.19    4.60
   0  -1  -9    2.89    1.76
   0  -1   9    3.80    3.59
   0  -1   9    3.68    3.04
   0   1   9    3.81    1.74
   0   1  -9    6.34    3.74
   0   1  -9    4.07    3.10
  -1  -1  -9   39.76   11.00
  -1  -1  -9   51.17    7.90
   1  -1   9   56.36   13.04
   1  -1   9   60.39    9.17
   1  -1   9   63.73    9.86
   1   1   9   37.63   10.74
  -1   1  -9   67.83   12.23
  -1   1  -9   49.58    9.40
  -1   1  -9   52.94    8.74
   2  -1   9   10.12    3.77
   2  -1   9   10.50    7.05
  -2  -1  -9    9.35    5.11
  -2   1  -9   11.97    5.80
  -2   1  -9    6.73    3.75
   2   1   9    3.34    5.79
   3  -1   9   65.94   14.23
  -3  -1  -9   94.00   14.69
   3   1   9   90.53   14.69
  -3   1  -9   73.29   14.30
  -4  -1  -9   19.33    6.80
   4  -1   9   21.29    7.45
  -4   1  -9   17.77    6.56
   4   1   9    9.38    5.60
   5  -1   9   33.17    9.92
  -5  -1  -9   33.72    9.83
   5   1   9   35.20    9.46
  -5   1  -9   30.97   10.19
   6  -1   9   27.09    7.96
  -6  -1  -9   15.60    7.85
   6  -1   9    9.07    3.06
  -6  -1  -9    6.16    2.63
  -6   1  -9   16.58    7.21
   6   1   9   20.41    6.91
  -6   1  -9    9.65    3.27
   7  -1   9    2.39    4.90
  -7  -1  -9    2.15    3.86
   7  -1   9    0.72    1.96
  -7  -1  -9    0.95    1.90
   7   1   9    0.88    1.85
  -7   1  -9    1.23    1.85
  -7   1  -9    1.53    4.47
   7   1   9   -1.11    3.70
 -10  -2   9    4.78    3.95
  10  -2  -9    4.66    4.07
 -10   2   9    3.27    4.73
  10   2  -9    2.10    3.73
   9  -2  -9    5.23    4.06
  -9  -2   9    0.10    2.97
   9   2  -9    6.73    4.41
  -9   2   9    8.59    4.93
  -8  -2   9   11.49    4.86
   8  -2  -9   22.58    7.13
  -8  -2   9   15.88   12.45
   8   2  -9    5.48   11.49
  -8   2   9   21.09    6.85
   8   2  -9    5.65    4.69
  -7  -2   9    2.83    4.06
  -7  -2   9    4.98    9.09
   7  -2  -9    3.47    3.01
   7  -2  -9   14.83    5.14
  -7   2   9   13.28    5.93
   7   2  -9    1.44    2.69
   7   2  -9    6.50   11.49
   6  -2  -9    4.32    3.83
  -6  -2   9    8.22   10.35
  -6  -2   9    4.37    3.54
  -6   2   9    2.21    3.95
   6   2  -9    1.05    2.35
   6   2  -9    4.49    9.01
   5  -2  -9   18.21    5.38
  -5  -2   9   17.67   11.41
   5  -2  -9   16.27    3.69
   5   2  -9   21.42   11.27
   5   2  -9   15.31    5.31
  -5   2   9    7.80    3.28
  -5   2   9   28.63    5.47
   4  -2  -9    0.82    1.67
  -4  -2   9    6.37    8.46
   4  -2  -9    5.37    3.21
  -4  -2   9   -1.16    2.82
  -4   2   9    4.24    2.07
   4   2  -9    4.27    7.88
  -4   2   9    0.19    2.68
  -3  -2   9   14.39    5.52
   3  -2  -9   11.72    4.21
   3  -2  -9   16.07    3.79
  -3   2   9   20.01    3.92
   3   2  -9   19.67    6.37
  -2  -2   9    4.27    3.97
  -2  -2   9   11.21    4.35
   2   2  -9   14.97    5.37
   2   2  -9   23.59    7.08
  -1  -2   9    4.44    3.44
  -1  -2   9    5.30    3.42
   1   2  -9    4.64    4.61
   1   2  -9    4.90    4.36
   0  -2   9    2.35    2.77
   0  -2   9    3.04    3.89
   0  -2  -9    2.04    1.03
   0   2   9    2.69    1.12
   0   2  -9    1.75    3.86
   0   2  -9    2.93    3.02
   1  -2   9    6.21    3.75
  -1  -2  -9    6.70    4.93
   1  -2   9   10.13    3.63
   1  -2   9    1.21    3.63
   1   2   9    2.46    3.39
  -1   2  -9    6.03    4.52
  -1   2  -9    2.85    5.71
  -1   2  -9    7.00    3.28
   2  -2   9   21.38    5.05
   2  -2   9   12.16    7.66
   2  -2   9    4.60    3.65
  -2  -2  -9   13.43    5.75
  -2   2  -9    8.96    4.36
   2   2   9   11.91    6.24
  -2   2  -9    8.45    5.08
  -2   2  -9    3.62    4.81
  -3  -2  -9    4.70    5.03
   3  -2   9    7.49    5.55
   3  -2   9   13.38    4.31
   3   2   9    3.16    4.89
  -3   2  -9   12.09    4.68
  -3   2  -9    5.16    4.81
   4  -2   9   18.96    7.40
  -4  -2  -9   27.35    8.18
  -4   2  -9   22.71    7.59
   4   2   9   26.79    7.51
   5  -2   9    8.24    7.45
  -5  -2  -9    9.27    5.29
   5   2   9    7.38    5.81
  -5   2  -9    0.93    4.09
  -6  -2  -9    1.23    1.57
   6  -2   9    5.94    5.43
   6  -2   9    0.02    2.56
  -6  -2  -9    2.34    3.88
  -6   2  -9    3.94    4.85
   6   2   9    5.13    5.80
  -7  -2  -9    1.98    3.77
   7  -2   9    3.22    2.62
  -7  -2  -9    6.34    2.05
   7  -2   9    8.64    6.24
   7   2   9   -0.49    3.58
   7   2   9    2.94    1.78
  -7   2  -9    4.01    8.09
   9  -3  -9    7.81    4.38
  -9  -3   9    8.13    4.35
  -9   3   9   22.88    6.77
   9   3  -9    8.32    4.58
   8  -3  -9    6.65    4.72
  -8  -3   9    3.48    3.40
   8   3  -9    6.86    4.58
  -8   3   9   14.23    5.84
   7  -3  -9   55.27    9.87
  -7  -3   9   43.67   18.63
   7  -3  -9   60.49   12.21
   7   3  -9   23.04   15.31
  -7   3   9   38.97   11.57
  -7   3   9   42.03    9.58
  -6  -3   9   14.42   13.90
   6  -3  -9   14.46    4.86
   6  -3  -9    4.60    6.33
  -6  -3   9    6.35    4.68
   6   3  -9    3.43    3.53
   6   3  -9    8.60   10.80
  -6   3   9   18.19    5.46
  -6   3   9   12.63    8.38
   5  -3  -9   17.37    5.40
  -5  -3   9   27.30   14.15
  -5   3   9   11.35    2.66
  -5   3   9   22.75    5.86
   5   3  -9    4.59   11.34
  -4  -3   9   18.69   10.74
   4  -3  -9   19.51    5.08
  -4   3   9   12.04    4.25
   4   3  -9   13.82   12.95
  -3  -3   9    6.85    5.47
  -3  -3   9    4.70    7.66
   3  -3  -9    6.93    3.13
   3   3  -9    1.70    3.34
   3   3  -9   10.59   11.16
  -3   3   9    6.53    3.25
  -2  -3   9    6.46    5.26
  -2  -3   9    2.50    3.32
   2   3  -9    3.18    3.56
   2   3  -9   -0.46    3.73
  -1  -3   9   18.87    6.01
   1   3  -9   15.54    5.49
   0  -3  -9   23.20    7.85
   0  -3   9   30.40    7.47
   0   3  -9   44.89    8.41
   1  -3   9    8.35    3.98
   1  -3   9    9.31    3.98
   1  -3   9    4.47    5.78
  -1  -3  -9    4.71    3.77
  -1   3  -9    4.65    4.97
  -1   3  -9   12.79    4.70
   1   3   9    4.45    4.11
  -1   3  -9    9.31    4.70
  -2  -3  -9   13.66    5.19
   2  -3   9   10.00    6.06
   2  -3   9   20.18    5.88
   2  -3   9   17.54    6.01
   2   3   9    8.14    5.07
  -2   3  -9   14.10    4.74
  -2   3  -9   12.42    4.76
  -2   3  -9   16.72    7.43
  -3  -3  -9    2.24    3.18
   3  -3   9    0.01    5.47
   3  -3   9    1.86    3.53
  -3   3  -9   -0.15    3.31
  -3   3  -9    1.04    3.01
   3   3   9    1.92    3.05
  -3   3  -9    0.34    2.49
  -4  -3  -9    2.99    4.75
   4  -3   9    5.94    3.66
   4  -3   9   24.85    8.53
  -4   3  -9    7.81    4.64
  -4   3  -9    6.65    5.04
   4   3   9   10.22    5.05
  -4   3  -9    5.33    4.85
   5  -3   9    0.82    3.94
  -5  -3  -9    3.74    4.29
   5   3   9    2.03    3.78
  -5   3  -9    6.62    5.37
  -6  -3  -9    0.55    3.91
   6  -3   9    2.25    2.39
   6  -3   9    5.15    5.03
   6   3   9    0.57    3.23
  -6   3  -9   -0.19    4.11
   7  -4  -9    6.99    4.35
  -7  -4   9    1.59    2.99
   7   4  -9   -0.75    2.43
  -7   4   9    0.88    2.62
   6  -4  -9    4.32    3.78
  -6   4   9   12.44    5.00
   5  -4  -9    5.46    3.36
  -5   4   9   11.71    4.43
   4  -4  -9    7.52    3.30
  -4   4   9    3.05    2.60
  -3  -4   9    0.67    7.92
   3  -4  -9    2.13    2.20
  -3   4   9    0.65    2.08
   3   4  -9    0.14    3.36
   3   4  -9   -0.30   11.70
  -2  -4   9    3.81   11.34
  -2  -4   9    3.87    4.20
   2  -4  -9    4.91    2.69
   2   4  -9    7.26    5.24
   2   4  -9    5.10    4.68
   2   4  -9   -0.73    7.96
   1  -4  -9    4.93    1.26
  -1  -4   9    1.63    3.63
  -1   4   9    1.01    1.02
   1   4  -9    6.06    4.42
   1   4  -9    0.60    3.48
   0  -4  -9   11.23    4.82
   0   4  -9    7.49    4.59
   0   4  -9    8.05    4.76
  -1  -4  -9    0.71    2.96
   1  -4   9   -1.11    3.37
  -1   4  -9    2.68    3.32
  -1   4  -9    0.42    2.80
  -1   4  -9    3.30    5.55
   1   4   9   -0.13    2.96
   2  -4   9   -0.34    3.64
  -2  -4  -9    1.35    3.57
  -2   4  -9    2.13    3.77
  -2   4  -9   -0.63    2.45
  -2   4  -9    1.43    3.98
   2   4   9    0.42    2.46
   3  -4   9   -1.45    5.55
  -3  -4  -9   13.01    5.06
  -3   4  -9    2.09    3.12
   3   4   9   12.28    5.03
  -3   4  -9    7.06    5.93
   4  -4   9    1.72    4.08
  -4  -4  -9    1.28    3.92
  -4   4  -9    8.27    4.93
   4   4   9    4.84    3.77
  -4   4  -9    3.95    4.42
 -10   0  10    9.64    5.00
  10   0 -10   15.56    6.56
  -9   0  10    2.11    3.46
   9   0 -10    0.64    2.93
  -8   0  10    2.60    5.58
   8   0 -10    2.13    5.70
   8   0 -10    9.44    4.25
  -8   0  10    3.30    4.08
   7   0 -10   46.07   11.37
  -7   0  10   37.50    9.01
  -7   0  10   66.85   12.50
   7   0 -10   48.17    9.96
   6   0 -10   44.97    8.09
  -6   0  10   45.14    7.98
  -6   0  10   26.15    8.59
  -5   0  10    6.45    3.48
   5   0 -10    8.86    3.89
  -5   0  10    9.51    4.25
   5   0 -10    4.15    3.23
  -4   0  10    3.41    3.52
   4   0 -10    0.32    2.81
   3   0 -10    9.48    4.12
  -3   0  10    9.17    3.67
  -2   0  10  154.68   24.93
   2   0 -10  211.45   25.39
   1   0 -10   28.82    6.81
  -1   0  10   23.44    5.81
   1   0 -10   25.78    6.19
  -1   0  10   23.69    5.67
   0   0 -10  110.51   17.17
   0   0  10  120.98   16.22
   0   0 -10  107.08   16.25
  -1   0 -10  313.94   43.23
   1   0  10  365.97   43.44
  -1   0 -10  279.90   45.82
  -2   0 -10    5.69    5.12
   2   0  10    2.07    4.38
   3   0  10   32.83    9.64
  -3   0 -10   41.67   10.15
   4   0  10   35.43   10.48
  -4   0 -10   44.11   11.73
  -5   0 -10    3.15    4.34
   5   0  10   -0.46    3.95
  -6   0 -10   10.02    5.97
   6   0  10    1.69    4.65
  10  -1 -10   -0.86    2.74
 -10  -1  10    0.29    3.13
 -10   1  10    6.09    4.64
  10   1 -10   -1.13    3.27
  -9  -1  10    9.11    4.59
   9  -1 -10   12.81    6.11
  -9   1  10    7.06    4.76
   9   1 -10   11.90    5.29
  -8  -1  10   21.93   10.96
  -8  -1  10   15.07    5.56
   8  -1 -10   23.53    7.27
   8   1 -10    9.15    9.23
   8   1 -10   14.62    5.43
  -8   1  10   19.51    6.40
   7  -1 -10    6.31    3.70
  -7  -1  10   20.95    9.33
  -7  -1  10    2.23    3.19
  -7   1  10    8.34    4.90
   7   1 -10   14.13    8.78
   7   1 -10    2.02    3.11
  -7   1  10    5.04    2.60
  -6  -1  10   10.13    4.74
  -6  -1  10   25.75    9.86
   6  -1 -10   16.65    5.30
  -6   1  10   32.04    7.70
   6   1 -10   17.37    9.00
   6   1 -10   19.06    6.05
   5  -1 -10   -0.84    2.32
   5  -1 -10   -0.06    2.13
  -5  -1  10    4.68    4.80
  -5   1  10    1.66    2.55
   4  -1 -10   17.56    5.41
   4  -1 -10   19.73    5.08
  -4  -1  10   23.44    6.78
   4   1 -10   20.86    6.02
  -4   1  10   30.49    5.51
   3  -1 -10  105.92   14.74
  -3  -1  10   86.71   15.27
  -3   1  10  109.38   14.89
  -2  -1  10    3.90    3.26
  -2  -1  10   14.52    5.01
   2  -1 -10    9.91    3.71
  -2   1  10   10.43    3.94
   2   1 -10    4.24    3.45
   1  -1 -10    9.99    3.41
  -1  -1  10   10.10    4.70
   1   1 -10   13.92    5.18
  -1   1  10   10.08    3.25
   1   1 -10   13.67    4.51
   0  -1 -10   74.70   11.38
   0  -1  10   92.64   13.02
   0  -1  10   93.22   13.09
   0   1  10   95.41   11.55
   0   1 -10   69.45   12.71
   0   1 -10   56.57   12.44
   1  -1  10   22.03    8.28
  -1  -1 -10   28.39    8.73
   1  -1  10   30.72    7.70
   1  -1  10   33.67    6.42
   1   1  10   29.74    5.30
   1   1  10   25.19    9.20
  -1   1 -10   19.25    8.20
  -1   1 -10   32.02    6.53
  -1   1 -10   29.41    7.00
   2  -1  10   75.38   10.36
  -2  -1 -10   49.36   11.66
   2  -1  10   43.21   13.31
   2   1  10   49.16   11.59
  -2   1 -10   65.29   12.73
  -2   1 -10   58.60   10.17
  -3  -1 -10   19.57    7.39
   3  -1  10   29.49    9.16
  -3   1 -10   19.84    7.76
   3   1  10   38.38    9.73
  -4  -1 -10    6.86    5.08
   4  -1  10    5.54    5.26
  -4   1 -10    3.06    4.84
   4   1  10    7.21    5.29
   5  -1  10    4.50    4.75
  -5  -1 -10    1.84    4.25
  -5   1 -10   10.37    7.13
   5   1  10   -5.92    4.20
   6  -1  10    4.26    5.29
  -6  -1 -10    2.20    4.20
  -6   1 -10    1.68    4.71
   6   1  10    3.74    4.45
  -6   1 -10   -0.22    1.71
   9  -2 -10   33.53    7.51
  -9  -2  10   20.26    6.96
   9   2 -10   15.11    6.25
  -9   2  10   33.75    8.84
   8  -2 -10   14.73    5.82
  -8  -2  10   19.88    6.26
   8   2 -10   19.23    6.21
  -8   2  10   25.64    7.85
   7  -2 -10   14.26    5.09
  -7  -2  10   13.70   11.36
  -7  -2  10    9.11    4.20
   7   2 -10   17.90   10.74
   7   2 -10    3.48    3.43
  -7   2  10   10.49    4.53
  -7   2  10    6.34    3.13
  -6  -2  10   26.00   11.99
  -6  -2  10   19.50    6.49
   6  -2 -10   21.32    5.99
   6   2 -10   22.38    6.87
   6   2 -10   18.15   11.93
  -6   2  10   22.19    6.68
  -6   2  10   22.20    5.10
  -5  -2  10    7.76    9.43
   5  -2 -10   12.03    3.33
   5  -2 -10   11.16    4.51
   5   2 -10   11.29    8.78
  -5   2  10   10.69    4.22
  -5   2  10    8.17    2.99
   4  -2 -10    5.88    2.34
  -4  -2  10    3.81    3.65
   4  -2 -10    1.75    2.83
  -4   2  10    4.06    3.16
   4   2 -10    1.39    4.28
   3  -2 -10    1.10    2.07
  -3  -2  10    0.39    4.08
   3   2 -10    0.85    2.82
  -3   2  10    1.12    2.19
  -2  -2  10   23.08    7.28
  -2  -2  10   39.74    7.66
   2   2 -10   37.81    8.49
  -1  -2  10   16.22    5.55
  -1  -2  10   15.78    4.91
   1   2 -10    9.18    4.09
  -1   2  10    7.58    2.20
   1   2 -10    5.27    3.92
   0  -2 -10    5.24    1.64
   0  -2  10    4.08    3.80
   0  -2  10    7.74    3.93
   0   2 -10    6.87    4.10
   0   2 -10    7.37    4.50
   0   2  10    8.21    1.88
   1  -2  10   14.80    4.61
   1  -2  10    0.05    5.32
   1  -2  10   11.19    5.06
  -1  -2 -10   12.97    5.39
   1   2  10    9.27    4.78
  -1   2 -10   17.53    5.38
  -1   2 -10    7.51    5.77
  -1   2 -10    6.81    3.54
  -2  -2 -10   -1.18    2.92
   2  -2  10    0.37    2.81
   2  -2  10    5.88    3.59
   2  -2  10    2.74    4.38
  -2   2 -10    3.02    4.57
  -2   2 -10    0.10    2.86
   2   2  10   -0.96    3.07
   3  -2  10   50.72    9.68
  -3  -2 -10   51.19   12.08
   3  -2  10   32.77   12.01
  -3   2 -10   60.16   12.15
   3   2  10   94.10   13.55
  -3   2 -10   69.38   10.87
  -4  -2 -10    8.94    6.06
   4  -2  10   -0.84    4.57
   4   2  10   -1.03    4.16
  -4   2 -10    0.06    4.19
  -5  -2 -10    4.46    4.10
   5  -2  10    1.73    4.49
  -5   2 -10    4.37    5.70
   5   2  10    6.69    5.05
   6  -2  10    5.21    5.95
  -6  -2 -10    5.22    4.94
   6   2  10   -0.97    4.53
  -8  -3  10    4.96    3.56
   8  -3 -10   12.83    5.57
   8   3 -10    7.34    4.23
  -8   3  10    9.86    4.56
   7  -3 -10    4.46    3.90
  -7  -3  10    1.65    2.62
   7   3 -10   -0.89    2.61
  -7   3  10    1.25    2.94
   6  -3 -10    3.78    3.51
   6  -3 -10   -0.09    1.36
  -6   3  10    2.08    1.72
   6   3 -10    6.58    3.88
  -6   3  10    3.29    3.64
   5  -3 -10   14.96    4.56
  -5  -3  10   11.68   12.00
   5  -3 -10   14.22    2.87
   5   3 -10   11.78   10.49
  -5   3  10   16.53    4.90
  -5   3  10    9.14    2.66
  -4  -3  10    1.87    9.54
   4  -3 -10    3.93    2.50
   4  -3 -10    2.10    1.67
  -4  -3  10    1.21    3.61
   4   3 -10    7.27   10.74
  -4   3  10    2.48    2.87
   4   3 -10    3.94    4.11
  -3  -3  10    2.70    3.48
   3  -3 -10    2.05    2.15
   3   3 -10    8.63    4.62
  -2  -3  10    2.32    4.71
  -2  -3  10    5.64    4.00
   2   3 -10    4.52    4.23
   2   3 -10   15.50    5.48
  -1  -3  10    4.24    4.50
  -1  -3  10    5.11    3.87
   1   3 -10    1.04    3.05
   1   3 -10    1.41    3.40
   0  -3 -10    8.08    5.00
   0  -3  10   16.87    5.90
   0  -3  10   14.40    5.50
   0   3 -10   18.11    5.73
   0   3 -10   10.14    4.90
   1  -3  10    3.43    2.91
   1  -3  10   -1.37    3.40
  -1  -3 -10    0.52    2.68
   1   3  10    4.13    4.18
  -1   3 -10   -1.05    2.32
  -1   3 -10    1.87    4.17
  -1   3 -10    4.34    3.73
   2  -3  10    0.30    2.24
   2  -3  10    1.70    4.27
  -2  -3 -10    0.42    2.56
  -2   3 -10   -0.38    2.95
  -2   3 -10    1.46    3.94
  -2   3 -10    0.61    5.00
   2   3  10    3.54    3.53
   3  -3  10   -1.82    4.55
   3  -3  10    8.40    3.78
  -3  -3 -10    0.35    3.12
  -3   3 -10    7.64    3.81
  -3   3 -10    7.58    5.07
   3   3  10    2.16    4.30
  -3   3 -10    3.96    4.74
   4  -3  10    6.85    7.05
  -4  -3 -10   12.07    5.65
  -4   3 -10    5.49    6.77
  -4   3 -10   17.69    5.31
   4   3  10   14.99    6.41
   5  -4 -10    3.03    2.65
  -5   4  10    0.65    2.30
   4  -4 -10    6.28    3.26
  -4   4  10    3.69    2.81
   3  -4 -10    3.08    2.22
  -3   4  10    0.93    1.94
   3   4 -10    3.09    3.65
   2   4 -10    1.56    3.83
   2   4 -10    1.67    3.21
   1   4 -10   -0.57    4.45
  -1   4  10    0.05    0.63
   1   4 -10    1.87    3.34
   0  -4 -10    4.71    4.02
   0   4 -10    3.42    3.93
  -1  -4 -10   -0.68    2.70
   1  -4  10    1.83    4.51
  -1   4 -10   -0.78    2.84
   1   4  10   -0.34    3.11
  -1   4 -10   -0.45    2.68
  -2  -4 -10    4.27    4.04
   2  -4  10   -0.14    3.34
   2   4  10    2.76    3.55
  -2   4 -10    5.87    4.26
  -2   4 -10    1.92    3.97
   9   0 -11    0.20    2.62
  -9   0  11    0.17    2.76
   8   0 -11    0.96    2.43
  -8   0  11    0.79    2.80
   7   0 -11    4.47    4.66
   7   0 -11    9.29    4.53
  -7   0  11    4.90    5.22
  -7   0  11    7.26    4.21
   6   0 -11    1.71    2.54
  -6   0  11    0.49    2.38
  -5   0  11   10.02    4.42
   5   0 -11    5.42    3.71
   5   0 -11    2.82    3.67
  -4   0  11    2.23    3.59
   4   0 -11   26.23    5.63
   3   0 -11   66.97   11.37
  -3   0  11   71.82   11.49
  -2   0  11   30.75    6.64
  -2   0  11   33.13    6.81
   2   0 -11   19.33    5.66
   1   0 -11    5.02    3.38
  -1   0  11    3.54    3.07
  -1   0  11    2.07    2.85
   1   0 -11    6.30    3.74
   0   0 -11    3.75    4.17
   0   0  11    4.79    2.99
   0   0 -11    4.44    3.05
  -1   0 -11   -2.00    3.45
  -1   0 -11    1.60    2.21
   1   0  11    3.94    2.84
   1   0  11    1.05    3.65
  -2   0 -11   17.23    4.36
   2   0  11    4.59    5.53
  -2   0 -11    6.65    5.58
   2   0  11   21.93    4.86
   3   0  11   -0.70    3.70
  -3   0 -11    3.62    5.46
   4   0  11    7.52    5.84
  -4   0 -11    4.86    4.86
   5   0  11    3.48    4.97
  -5   0 -11    3.81    5.31
  -9  -1  11    3.95    4.02
   9  -1 -11   18.61    6.09
  -9   1  11   18.58    6.45
   9   1 -11   10.11    5.18
   8  -1 -11    1.01    2.85
  -8  -1  11    3.40    3.21
   8   1 -11    2.07    2.91
  -8   1  11    0.85    2.56
  -7  -1  11    8.74    8.16
  -7  -1  11    2.12    3.01
   7  -1 -11    4.66    3.42
   7   1 -11    7.62    3.82
   7   1 -11    5.60    7.37
  -7   1  11    4.63    3.34
  -6  -1  11    6.27    4.75
   6  -1 -11   13.38    4.43
  -6  -1  11    7.76    6.90
   6   1 -11    1.36    2.64
  -6   1  11    3.37    3.17
  -6   1  11    6.17    4.08
   6   1 -11    0.53    5.69
  -5  -1  11    4.63    4.42
   5  -1 -11    6.40    3.27
   5  -1 -11    2.88    2.88
   5   1 -11    2.72    4.11
  -5   1  11    3.45    3.00
  -5   1  11    1.48    2.64
  -4  -1  11    4.17    4.27
   4  -1 -11    7.93    3.36
   4   1 -11    4.25    4.03
  -4   1  11    7.00    3.37
  -3  -1  11   10.49    4.84
   3  -1 -11    5.31    3.17
   3   1 -11    2.36    3.79
  -3   1  11    7.26    3.19
  -2  -1  11   31.55    6.48
  -2  -1  11   23.69    6.75
   2  -1 -11   21.00    5.30
   2   1 -11   26.43    7.50
  -2   1  11   22.68    5.95
   2   1 -11   39.45    7.54
  -1  -1  11   28.99    6.73
  -1  -1  11   24.95    6.59
   1  -1 -11   23.14    5.37
  -1   1  11   27.76    5.30
   1   1 -11   23.75    6.15
   1   1 -11   14.80    5.49
   0  -1  11   24.06    6.49
   0  -1  11   29.06    6.84
   0  -1 -11   27.96    5.51
   0   1  11   29.77    5.40
   0   1 -11   30.84    7.03
   0   1 -11   45.67    7.84
   1  -1  11    2.30    3.98
   1  -1  11    3.26    2.47
  -1  -1 -11    4.02    2.23
  -1  -1 -11    5.18    5.73
   1  -1  11   -0.71    2.20
  -1   1 -11    0.55    2.90
   1   1  11    0.49    1.61
  -1   1 -11    0.53    2.38
  -1   1 -11    2.07    4.43
   1   1  11    6.79    5.37
   2  -1  11    5.47    6.48
   2  -1  11    8.97    3.82
  -2  -1 -11    8.98    5.77
   2   1  11    3.26    4.61
  -2   1 -11   10.81    4.08
  -2   1 -11    1.80    4.71
   3  -1  11    5.06    5.67
  -3  -1 -11    9.12    6.35
  -3   1 -11   12.78    6.04
  -3   1 -11   17.14    4.95
   3   1  11    3.37    4.31
  -4  -1 -11    4.38    4.49
   4  -1  11    2.95    4.36
  -4   1 -11    6.64    5.25
   4   1  11    3.83    4.53
   5  -1  11    4.79    5.54
  -5  -1 -11    4.17    4.91
   5   1  11    2.88    4.34
   8  -2 -11    6.58    4.73
  -8  -2  11   -0.72    2.04
   8   2 -11    1.32    2.57
  -8   2  11    4.79    4.29
  -7  -2  11    1.13    2.48
   7  -2 -11    0.42    2.83
   7   2 -11    0.16    2.15
  -7   2  11    0.43    3.31
   6  -2 -11    5.03    3.73
   6  -2 -11    2.85    2.32
  -6   2  11    6.75    2.99
  -6   2  11   11.15    4.52
   6   2 -11    6.96    4.58
  -5  -2  11   11.39    8.93
   5  -2 -11    5.10    3.45
   5  -2 -11    8.54    2.98
  -5  -2  11    0.29    4.30
  -5   2  11    7.64    2.89
  -5   2  11    4.53    3.72
   4  -2 -11    0.65    1.90
  -4  -2  11    2.63    4.22
   4  -2 -11    1.99    3.03
   4   2 -11   -0.40    2.65
  -4   2  11    1.08    2.01
  -3  -2  11   14.42    5.62
   3  -2 -11   25.27    4.86
  -3   2  11   19.71    4.61
   3   2 -11   16.08    5.80
  -2  -2  11    0.10    2.95
  -2  -2  11    3.02    3.29
   2   2 -11    1.37    3.63
   2   2 -11    0.83    2.80
   1  -2 -11    4.56    2.15
  -1  -2  11   12.83    5.28
  -1  -2  11    7.10    4.00
   1   2 -11    8.61    4.98
  -1   2  11    6.71    2.22
   1   2 -11   12.52    4.68
   0  -2  11   15.99    5.71
   0  -2  11    9.22    4.68
   0   2  11   12.60    2.67
   0   2 -11   10.97    4.77
   0   2 -11   23.05    6.44
   1  -2  11    1.73    4.37
   1  -2  11    5.38    3.47
  -1  -2 -11    4.36    4.05
   1  -2  11    6.63    4.11
  -1   2 -11   23.01    6.69
   1   2  11    2.53    3.79
  -1   2 -11    6.86    4.01
  -1   2 -11    2.48    4.79
   2  -2  11   -0.29    3.79
  -2  -2 -11    0.12    4.73
   2  -2  11    3.48    2.83
   2   2  11    2.99    4.17
  -2   2 -11    0.35    5.37
  -2   2 -11    1.67    3.06
  -2   2 -11    3.16    2.64
   3  -2  11   -1.41    3.91
   3  -2  11    6.82    4.08
  -3  -2 -11    2.35    4.33
   3   2  11    2.71    3.81
  -3   2 -11    8.25    5.52
  -3   2 -11    7.03    4.12
  -4  -2 -11    0.65    4.34
   4  -2  11    5.07    5.11
   4   2  11    1.96    4.68
  -4   2 -11    2.45    3.54
  -4   2 -11    5.77    5.57
   6  -3 -11    2.79    3.18
  -6   3  11    2.46    2.77
   5  -3 -11    1.89    2.60
  -5   3  11    0.33    1.45
  -5   3  11    1.28    2.22
   4  -3 -11    7.06    2.53
   4  -3 -11    7.94    3.53
   4   3 -11    4.33    4.80
  -4   3  11    8.05    3.34
  -3  -3  11    2.41    3.64
   3   3 -11    3.64    3.75
  -2  -3  11   -1.27    2.83
   2   3 -11    2.23    4.73
   2   3 -11    5.84    4.04
  -1  -3  11    2.02    3.96
   1   3 -11    1.98    3.24
   1   3 -11    2.63    3.57
  -1   3  11    1.68    0.81
   0  -3  11    5.09    3.60
   0  -3 -11    2.62    3.44
   0   3 -11    2.06    3.10
   0   3 -11    2.47    3.53
  -1  -3 -11   13.81    5.60
   1  -3  11   11.48    7.79
   1  -3  11   14.42    4.99
  -1   3 -11    4.85    5.38
   1   3  11   10.58    5.28
  -1   3 -11   13.83    4.95
   2  -3  11    4.30    4.86
  -2  -3 -11    3.28    3.77
   2  -3  11    0.35    2.12
  -2   3 -11    0.39    2.41
   2   3  11    3.26    4.64
  -2   3 -11    3.38    4.80
  -8   0  12    3.94    3.38
   8   0 -12    4.33    3.33
  -7   0  12    1.21    2.47
   7   0 -12    0.77    2.48
   6   0 -12   -1.11    2.69
  -6   0  12    2.37    2.98
   6   0 -12   -0.67    2.47
  -6   0  12    2.14    3.06
   5   0 -12    0.90    2.87
  -5   0  12   -0.44    3.04
   4   0 -12   12.08    4.44
  -4   0  12    4.52    3.20
   3   0 -12   22.66    5.91
  -3   0  12   25.91    5.74
  -2   0  12    3.06    3.15
   2   0 -12    7.00    3.30
  -2   0  12   -1.35    1.84
  -1   0  12   46.23    8.17
   1   0 -12   29.19    7.27
  -1   0  12   29.07    6.83
   1   0 -12   40.68    7.86
   0   0 -12   15.41    4.59
   0   0  12   16.62    4.49
   0   0 -12   17.89    5.86
   1   0  12    5.81    5.28
  -1   0 -12   19.48    4.52
  -1   0 -12   10.55    7.29
   1   0  12   17.32    4.16
   2   0  12    1.61    2.37
   2   0  12   -2.17    2.54
  -2   0 -12    2.77    2.69
  -2   0 -12    2.28    4.41
   3   0  12    3.42    4.86
  -3   0 -12    0.60    4.94
   8  -1 -12    1.19    2.53
  -8  -1  12    3.58    3.93
  -8   1  12    1.66    2.65
   7  -1 -12    1.55    2.43
  -7  -1  12    2.33    3.51
  -7   1  12    0.63    2.26
   7   1 -12    0.37    2.08
   6  -1 -12    4.55    3.39
   6  -1 -12    3.05    2.94
  -6  -1  12    2.95    3.65
  -6   1  12    1.81    3.23
   6   1 -12    6.32    4.04
  -6   1  12    8.02    3.79
   5  -1 -12    2.60    3.36
  -5  -1  12   -2.06    3.20
   5  -1 -12    2.68    2.64
   5   1 -12    2.10    3.79
  -5   1  12    1.21    2.12
   4  -1 -12    5.87    3.13
  -4  -1  12    4.18    3.52
   4   1 -12    4.69    3.59
  -4   1  12    7.37    3.56
  -3  -1  12    4.17    3.36
   3  -1 -12    8.32    3.43
  -3   1  12    7.07    3.53
   3   1 -12    6.79    4.46
   2  -1 -12   13.78    4.65
  -2  -1  12   11.63    4.98
  -2  -1  12    6.97    4.34
   2   1 -12    8.99    4.23
  -2   1  12   12.48    4.45
   2   1 -12    7.03    4.97
  -1  -1  12   28.88    7.03
   1  -1 -12   22.77    5.18
  -1  -1  12   10.11    4.67
   1   1 -12   22.81    6.12
  -1   1  12   24.47    5.09
   1   1 -12   22.25    6.43
   0  -1  12   12.54    5.28
   0  -1  12    6.91    3.34
   0  -1 -12   10.70    3.17
   0   1 -12   10.50    5.19
   0   1  12    7.34    2.66
   0   1 -12   11.77    4.52
   1  -1  12    1.40    4.29
   1  -1  12    1.42    2.76
  -1  -1 -12    8.05    2.69
   1  -1  12    5.93    3.17
  -1  -1 -12    5.74    4.80
  -1   1 -12    3.35    4.59
  -1   1 -12    5.09    3.76
  -1   1 -12    3.48    2.97
   1   1  12   11.15    3.01
   1   1  12    2.82    4.00
   2  -1  12    4.16    4.78
   2  -1  12    2.69    2.27
  -2  -1 -12    2.09    3.94
  -2   1 -12   -1.79    4.54
  -2   1 -12    0.24    2.63
   2   1  12    0.30    3.68
  -3  -1 -12    3.59    5.11
   3  -1  12    3.08    3.09
   3  -1  12    1.81    5.06
   3   1  12    2.96    5.63
  -3   1 -12    4.60    3.35
   6  -2 -12    2.82    3.38
  -6   2  12    6.72    4.05
   5  -2 -12   -0.33    1.74
  -5  -2  12    2.12    3.43
   5  -2 -12    1.24    2.64
  -5   2  12    2.79    3.40
   5   2 -12    2.48    3.28
  -5   2  12    2.81    2.34
  -4  -2  12    0.87    2.92
   4  -2 -12    2.39    2.13
   4   2 -12   -0.25    2.60
  -4   2  12    0.33    1.97
  -3  -2  12    1.09    2.66
   3  -2 -12   -0.62    1.86
  -3   2  12   -1.13    1.88
   3   2 -12    1.18    2.76
  -2  -2  12    9.98    5.08
  -2  -2  12    2.65    3.27
   2   2 -12    2.75    3.63
   2   2 -12   11.67    5.09
  -1  -2  12    8.45    4.05
  -1  -2  12    6.34    5.09
  -1   2  12    6.00    2.22
   1   2 -12    9.43    4.25
   1   2 -12    7.96    4.15
   0  -2  12    3.28    2.79
   0   2 -12    2.22    3.12
   0   2 -12    2.44    3.64
   0   2  12    6.34    1.97
   1  -2  12    3.39    4.69
  -1  -2 -12    3.90    5.10
   1  -2  12    6.68    3.65
  -1   2 -12   -1.29    4.65
   1   2  12    1.41    4.88
  -1   2 -12    6.38    3.80
  -2  -2 -12    4.85    4.47
   2  -2  12    7.66    3.54
   2  -2  12   -0.14    4.01
   2   2  12    3.90    5.16
  -2   2 -12    4.55    3.36
  -3  -3  12   -0.53    2.83
  -2  -3  12    4.15    3.71
   2   3 -12    3.50    4.27
  -1  -3  12    1.93    3.20
   1   3 -12    1.31    3.30
  -1   3  12    1.82    0.92
   6   0 -13    1.16    3.43
   3   0 -13   16.59    5.21
  -3   0  13   14.43    5.29
  -2   0  13   11.88    4.32
   2   0 -13    4.28    3.92
   2   0 -13   15.37    5.10
  -2   0  13   10.39    4.48
  -1   0  13    1.88    2.73
   1   0 -13    3.11    3.26
   0   0 -13    2.64    2.60
   0   0  13    1.57    2.17
   1   0  13    2.17    2.26
  -1   0 -13    0.28    1.83
  -1   0 -13   -2.29    3.52
   1   0  13   -2.99    2.48
  -2  -1  13    0.06    2.77
   2   1 -13    0.95    3.92
  -2   1  13    2.43    2.59
  -1  -1  13   -1.16    2.63
   1  -1 -13    1.77    2.59
  -1   1  13    2.04    2.18
   1   1 -13   -0.11    2.48
   0  -1  13    5.11    3.12
   0   1  13    0.88    1.63
   0   1 -13    6.17    3.93
   0   0   0    0.00    0.00
;
_shelx_hkl_checksum                                   69189

#===END
